# Supplementary material for: Transcriptome Profiling during Sequential Stages of Cryopreservation in Banana (Musa AAA cv Borjahaji) Shoot Meristem
Source: Plants (Basel). 2023 Mar 3;12(5):1165. doi: 10.3390/plants12051165 (PMC10005800; doi:10.3390/plants12051165)
Supplement: Supplementary file 1 [file plants-12-01165-s001.zip › Supplementary Table S1.xlsx]

## Sheet: T1vsT0(up)
baseMean	log2FoldChange	lfcSE	stat	pvalue	padj	Genes	UNIPROT ID	Protein names	Gene ontology (biological process)	Gene ontology (cellular component)	Gene ontology (molecular function)	Gene description
1996.78	26.7029	4.78469	5.37191	7.79075e-08	5.68173e-05	GSMUA_Achr10G12800_001	M0RHQ6	ETHYLENE INSENSITIVE 3-like 1 protein	ethylene-activated signaling pathway [GO:0009873]	nucleus [GO:0005634]	DNA binding [GO:0003677]; DNA-binding transcription factor activity [GO:0003700]	ETHYLENE INSENSITIVE 3-like 1 protein
997.119	2.30411	0.320731	4.06604	4.78188e-05	0.0107506	GSMUA_Achr10G12860_001	M0RHR2	NAC domain-containing protein	regulation of transcription, DNA-templated [GO:0006355]		DNA binding [GO:0003677]	NAC transcription factor 29
101.423	21.7192	4.78537	4.32969	1.49318e-05	0.00405887	GSMUA_Achr10G17570_001	M0RJ32	GRAS domain-containing protein	regulation of transcription, DNA-templated [GO:0006355]	nucleus [GO:0005634]	DNA-binding transcription factor activity [GO:0003700]; sequence-specific DNA binding [GO:0043565]	tubulin--tyrosine ligase-like protein 12
280.329	3.40437	0.492143	4.88551	1.0316e-06	0.000450789	GSMUA_Achr10G24070_001	M0RKY2	Non-specific serine/threonine protein kinase (EC 2.7.11.1)	signal transduction [GO:0007165]	integral component of membrane [GO:0016021]	ATP binding [GO:0005524]; protein serine kinase activity [GO:0106310]; protein threonine kinase activity [GO:0106311]	CBL-interacting serine/threonine-protein kinase 5-like
27.5346	9.45965	2.35302	3.59523	0.00032411	0.0489455	GSMUA_Achr10G29830_001	M0RMK7	pentatricopeptide repeat-containing protein At5g61800-like				pentatricopeptide repeat-containing protein At5g61800-like
1776.21	2.96313	0.496868	3.95102	7.7819e-05	0.0156166	GSMUA_Achr10G30190_001	M0RMP3	Peamaclein-like				peamaclein-like
768.34	3.21074	0.536397	4.12147	3.76464e-05	0.0088635	GSMUA_Achr11G04370_001	M0RPB7	putative glycerol-3-phosphate transporter 1	phosphate ion homeostasis [GO:0055062]	integral component of membrane [GO:0016021]	transmembrane transporter activity [GO:0022857]	putative glycerol-3-phosphate transporter 1
495.128	3.60617	0.665537	3.91589	9.00707e-05	0.0177185	GSMUA_Achr11G05740_001	M0RPQ4	Fe2OG dioxygenase domain-containing protein			dioxygenase activity [GO:0051213]; metal ion binding [GO:0046872]	protein SRG1
1578.75	3.5144	0.555758	4.52426	6.06064e-06	0.0018305	GSMUA_Achr11G15810_001	M0RSL1	AP2/ERF domain-containing protein		nucleus [GO:0005634]	DNA binding [GO:0003677]; DNA-binding transcription factor activity [GO:0003700]	ethylene-responsive transcription factor ERF071-like
357.003	3.0659	0.477392	4.32746	1.50836e-05	0.0040632	GSMUA_Achr1G01860_001	M0RW94	miraculin-like			endopeptidase inhibitor activity [GO:0004866]	miraculin-like
78.7697	4.97036	0.932659	4.25704	2.07154e-05	0.00533975	GSMUA_Achr1G15690_001	M0S077	ENTH domain-containing protein	clathrin coat assembly [GO:0048268]; clathrin-dependent endocytosis [GO:0072583]; vesicle budding from membrane [GO:0006900]	clathrin-coated pit [GO:0005905]; clathrin-coated vesicle [GO:0030136]; Golgi apparatus [GO:0005794]	1-phosphatidylinositol binding [GO:0005545]; clathrin heavy chain binding [GO:0032050]; phosphatidylinositol-4,5-bisphosphate binding [GO:0005546]; SNARE binding [GO:0000149]	putative clathrin assembly protein At5g57200
50.6246	22.1328	4.78534	4.41616	1.0047e-05	0.00291664	GSMUA_Achr1G19140_001	M0S172	auxin transport protein BIG	auxin polar transport [GO:0009926]	cytosol [GO:0005829]; plasmodesma [GO:0009506]		auxin transport protein BIG
458.213	23.8896	4.78482	4.7838	1.72012e-06	0.000676755	GSMUA_Achr1G20850_001	M0S1P3	Uncharacterized protein		Golgi apparatus [GO:0005794]	transferase activity, transferring glycosyl groups [GO:0016757]	uncharacterized
4854.12	3.34183	0.344442	6.79893	1.05401e-11	2.62634e-08	GSMUA_Achr2G02210_001	M0S4G2	FLZ-type domain-containing protein				FLZ-type domain-containing protein
124.893	4.07772	0.750666	4.09998	4.13184e-05	0.00950354	GSMUA_Achr2G03910_001	M0S4Y2	Uncharacterized protein				uncharacterized
10908.5	3.01974	0.523916	3.85509	0.000115685	0.0214851	GSMUA_Achr2G08040_001	M0S645	alcohol dehydrogenase 1	formaldehyde catabolic process [GO:0046294]	cytosol [GO:0005829]	alcohol dehydrogenase activity, zinc-dependent [GO:0004024]; S-(hydroxymethyl)glutathione dehydrogenase activity [GO:0051903]; zinc ion binding [GO:0008270]	alcohol dehydrogenase 1
58.6415	4.97732	1.00568	3.95485	7.65821e-05	0.0154722	GSMUA_Achr2G08920_001	M0S6D3	DUF3700 domain-containing protein				stem-specific protein TSJT1
294.556	3.2172	0.40492	5.47564	4.35925e-08	3.43015e-05	GSMUA_Achr2G13950_001	M0S7T6	Uncharacterized protein				uncharacterized
5238.56	3.89163	0.658405	4.39187	1.1238e-05	0.00323104	GSMUA_Achr2G20210_001	M0S9L2	Pyruvate kinase (EC 2.7.1.40)	glycolytic process [GO:0006096]	cytoplasm [GO:0005737]	ATP binding [GO:0005524]; kinase activity [GO:0016301]; magnesium ion binding [GO:0000287]; potassium ion binding [GO:0030955]; pyruvate kinase activity [GO:0004743]	pyruvate kinase 1, cytosolic-like
328.689	4.40163	0.63668	5.34276	9.15432e-08	6.36566e-05	GSMUA_Achr2G21760_001	M0SA17	Uncharacterized protein	gravitropism [GO:0009630]; regulation of growth [GO:0040008]			Uncharacterized protein
151.273	10.8404	1.61266	6.10195	1.04779e-09	1.2532e-06	GSMUA_Achr3G02180_001	M0SB36	Very-long-chain 3-oxoacyl-CoA synthase (EC 2.3.1.199)	fatty acid biosynthetic process [GO:0006633]	integral component of membrane [GO:0016021]	3-oxo-arachidoyl-CoA synthase activity [GO:0102336]; 3-oxo-cerotoyl-CoA synthase activity [GO:0102337]; 3-oxo-lignoceronyl-CoA synthase activity [GO:0102338]; very-long-chain 3-ketoacyl-CoA synthase activity [GO:0102756]	3-ketoacyl-CoA synthase 6-like
244.962	5.82617	1.04126	4.63494	3.57042e-06	0.00119954	GSMUA_Achr3G02380_001	M0SB56	Uncharacterized protein		integral component of membrane [GO:0016021]		uncharacterized
945.696	3.92834	0.600938	4.87295	1.09944e-06	0.000463018	GSMUA_Achr3G03930_001	M0SBL1	Uncharacterized protein			calcium ion binding [GO:0005509]	uncharacterized
6049.08	5.23684	0.455057	9.31057	1.27142e-20	9.5042e-17	GSMUA_Achr3G09170_001	M0SD34	Uncharacterized protein				early nodulin-93-like
98.0105	3.43999	0.608736	4.00829	6.11602e-05	0.0128785	GSMUA_Achr3G19810_001	M0SG47	Uncharacterized protein
1182.73	6.83386	0.920123	6.3403	2.29316e-10	3.42839e-07	GSMUA_Achr3G29020_001	M0SIR8	J domain-containing protein				dnaJ homolog subfamily B member 3-like
1492.43	2.67771	0.361632	4.63929	3.49603e-06	0.0011879	GSMUA_Achr4G01830_001	M0SKA0	HMA domain-containing protein			metal ion binding [GO:0046872]	heavy metal-associated isoprenylated plant protein 20-like
969.028	3.01629	0.306149	6.58595	4.51973e-11	9.65317e-08	GSMUA_Achr4G03630_001	M0SKT0	F-box domain-containing protein	calcium ion transmembrane transport [GO:0070588]; cellular calcium ion homeostasis [GO:0006874]	integral component of membrane [GO:0016021]; plant-type vacuole membrane [GO:0009705]	calcium:proton antiporter activity [GO:0015369]	F-box/kelch-repeat protein At1g55270-like
191.615	23.2162	4.78497	4.64292	3.4352e-06	0.00118064	GSMUA_Achr4G03920_001	M0SKV9	nuclear transcription factor Y subunit C-6-like	regulation of transcription, DNA-templated [GO:0006355]	nucleus [GO:0005634]	DNA-binding transcription activator activity, RNA polymerase II-specific [GO:0001228]; protein heterodimerization activity [GO:0046982]	nuclear transcription factor Y subunit C-6-like
609.171	4.53064	0.561338	6.28969	3.181e-10	4.13544e-07	GSMUA_Achr4G06590_001	M0SLM6	Vacuolar cation/proton exchanger	calcium ion transmembrane transport [GO:0070588]; cellular calcium ion homeostasis [GO:0006874]	integral component of membrane [GO:0016021]; plant-type vacuole membrane [GO:0009705]	calcium:proton antiporter activity [GO:0015369]	vacuolar cation/proton exchanger 1a-like
615.506	4.45051	0.618133	5.58214	2.37576e-08	1.97327e-05	GSMUA_Achr4G06600_001	M0SLM7	Na_Ca_ex domain-containing protein	calcium ion transmembrane transport [GO:0070588]; cellular calcium ion homeostasis [GO:0006874]	integral component of membrane [GO:0016021]; plant-type vacuole membrane [GO:0009705]	calcium:proton antiporter activity [GO:0015369]	vacuolar cation/proton exchanger 1a-like
70.0398	3.38711	0.625083	3.81887	0.000134063	0.0240038	GSMUA_Achr4G06900_001	M0SLQ7	Uncharacterized protein				uncharacterized
278.711	2.54386	0.424988	3.63271	0.000280459	0.0432493	GSMUA_Achr4G14640_001	M0SNX9	Uncharacterized protein		integral component of membrane [GO:0016021]		lysosomal amino acid transporter 1 homolog
2037.1	3.9931	0.632024	4.73573	2.18263e-06	0.000826112	GSMUA_Achr4G18430_001	M0SQ06	abscisic acid 8'-hydroxylase 1	abscisic acid metabolic process [GO:0009687]; sterol metabolic process [GO:0016125]		heme binding [GO:0020037]; iron ion binding [GO:0005506]; monooxygenase activity [GO:0004497]; oxidoreductase activity [GO:0016491]; oxidoreductase activity, acting on paired donors, with incorporation or reduction of molecular oxygen, NAD(P)H as one donor, and incorporation of one atom of oxygen [GO:0016709]	abscisic acid 8'-hydroxylase 1
942.385	3.70261	0.421899	6.40583	1.49552e-10	2.4843e-07	GSMUA_Achr4G23150_001	M0SRC6	Uncharacterized protein
18.606	8.25955	1.90045	3.81991	0.000133499	0.0240038	GSMUA_Achr4G24340_001	M0SRP5	Uncharacterized protein	chloroplast accumulation movement [GO:0009904]; chloroplast avoidance movement [GO:0009903]	cytosol [GO:0005829]		protein PLASTID MOVEMENT IMPAIRED 2-like
1350.22	2.54068	0.420128	3.66716	0.000245262	0.0390084	GSMUA_Achr5G01830_001	M0SUW2	Uncharacterized protein				uncharacterized
702.371	2.13105	0.28927	3.91002	9.22884e-05	0.018036	GSMUA_Achr5G05690_001	M0SVZ8	BZIP domain-containing protein	abscisic acid-activated signaling pathway [GO:0009738]; positive regulation of transcription, DNA-templated [GO:0045893]	nucleus [GO:0005634]	DNA-binding transcription factor activity [GO:0003700]	bZIP transcription factor TRAB1
570.561	2.557	0.418918	3.71673	0.00020182	0.0331573	GSMUA_Achr5G07480_001	M0SWH7	Expansin	plant-type cell wall organization [GO:0009664]	cell wall [GO:0005618]; extracellular region [GO:0005576]; membrane [GO:0016020]		expansin-A10
38.3273	8.14369	1.86259	3.83535	0.000125387	0.0230013	GSMUA_Achr5G18250_001	M0SZK4	Nucleotid_trans domain-containing protein				uncharacterized
103985796	2.38144	0.343927	4.01667	5.9026e-05	0.0126067	GSMUA_Achr5G18880_001	M0SZR7	Rhodanese domain-containing protein			catalytic activity [GO:0003824]	rhodanese-like domain-containing protein 17
541.858	2.83435	0.472698	3.8806	0.0001042	0.019683	GSMUA_Achr5G28560_001	M0T2I0	IPPc domain-containing protein	phosphatidylinositol dephosphorylation [GO:0046856]		phosphatidylinositol-3,4,5-trisphosphate 5-phosphatase activity [GO:0034485]; phosphatidylinositol-4,5-bisphosphate 5-phosphatase activity [GO:0004439]	type I inositol polyphosphate 5-phosphatase 8-like
1730.82	2.92667	0.428346	4.49792	6.86221e-06	0.00205187	GSMUA_Achr5G29460_001	M0T2S0	Ferritin (EC 1.16.3.1)	intracellular sequestering of iron ion [GO:0006880]; iron ion transport [GO:0006826]	cytoplasm [GO:0005737]	ferric iron binding [GO:0008199]; ferrous iron binding [GO:0008198]; ferroxidase activity [GO:0004322]	ferritin-1, chloroplastic-like
7102.13	4.23287	0.643087	5.02712	4.9791e-07	0.000252339	GSMUA_Achr5G29560_001	M0T2T0	HIG1 domain-containing protein	mitochondrial cytochrome c oxidase assembly [GO:0033617]	integral component of mitochondrial inner membrane [GO:0031305]; mitochondrial respirasome [GO:0005746]		uncharacterized
1501.48	2.5602	0.409993	3.80542	0.000141566	0.0248999	GSMUA_Achr6G00510_001	M0T2Z9	Uncharacterized protein			ATP binding [GO:0005524]; protein serine/threonine kinase activity [GO:0004674]	probable pyruvate, phosphate dikinase regulatory protein, chloroplastic
2904.1	4.17924	0.542679	5.85842	4.67285e-09	4.9901e-06	GSMUA_Achr6G00870_001	M0T335	Fe2OG dioxygenase domain-containing protein	cellular response to fatty acid [GO:0071398]; cellular response to nitric oxide [GO:0071732]; cellular response to potassium ion starvation [GO:0051365]		metal ion binding [GO:0046872]; oxidoreductase activity [GO:0016491]	1-aminocyclopropane-1-carboxylate oxidase 1-like
799.729	4.49844	0.436696	8.01114	1.1365e-15	5.66374e-12	GSMUA_Achr6G02260_001	M0T3H4	Uncharacterized protein				peamaclein-like
2700.68	3.71158	0.709911	3.81961	0.000133663	0.0240038	GSMUA_Achr6G04570_001	M0T455	Uncharacterized protein		integral component of membrane [GO:0016021]		early nodulin-93-like
6674.05	4.09935	0.627295	4.94081	7.77975e-07	0.000369242	GSMUA_Achr6G04580_001	M0T456	Uncharacterized protein		integral component of membrane [GO:0016021]		early nodulin-93-like
144.376	23.3101	4.78498	4.66252	3.12359e-06	0.00111189	GSMUA_Achr6G09990_001	M0T5P8	eRF1_3 domain-containing protein	cytoplasmic translational termination [GO:0002184]	cytosol [GO:0005829]; translation release factor complex [GO:0018444]	sequence-specific mRNA binding [GO:1990825]; translation release factor activity, codon specific [GO:0016149]	eukaryotic peptide chain release factor subunit 1-3
79.9147	4.22309	0.863856	3.73106	0.000190678	0.0316748	GSMUA_Achr6G12090_001	M0T6A7	adenine/guanine permease AZG2-like	adenine transport [GO:0015853]; guanine transport [GO:0015854]	integral component of membrane [GO:0016021]; plasma membrane [GO:0005886]	purine nucleobase transmembrane transporter activity [GO:0005345]	adenine/guanine permease AZG2-like
1341.17	3.8221	0.537812	5.24737	1.54284e-07	0.000100288	GSMUA_Achr6G18590_001	M0T857	alcohol dehydrogenase 3	formaldehyde catabolic process [GO:0046294]	cytosol [GO:0005829]	alcohol dehydrogenase activity, zinc-dependent [GO:0004024]; S-(hydroxymethyl)glutathione dehydrogenase activity [GO:0051903]; zinc ion binding [GO:0008270]	alcohol dehydrogenase 3
306.861	4.91868	0.850949	4.60507	4.12331e-06	0.0013699	GSMUA_Achr6G19150_001	M0T8B3	Uncharacterized protein				uncharacterized
20216.8	2.97292	0.341245	5.78154	7.40212e-09	7.6321e-06	GSMUA_Achr6G20420_001	M0T8P0	late embryogenesis abundant protein Lea5-D	Stress response	mitochondrion [GO:0005739]		late embryogenesis abundant protein Lea5-D
3700.09	3.22432	0.396204	5.61407	1.9762e-08	1.79062e-05	GSMUA_Achr6G21990_001	M0T947	Peroxidase (EC 1.11.1.7)	hydrogen peroxide catabolic process [GO:0042744]; response to oxidative stress [GO:0006979]	extracellular region [GO:0005576]; plant-type cell wall [GO:0009505]; plasmodesma [GO:0009506]	heme binding [GO:0020037]; metal ion binding [GO:0046872]; peroxidase activity [GO:0004601]	peroxidase 27-like
203.502	25.9475	4.78481	5.21389	1.84919e-07	0.000115193	GSMUA_Achr6G30260_001	M0TBH1	Transmembrane 9 superfamily member	protein localization to membrane [GO:0072657]	endosome membrane [GO:0010008]; Golgi membrane [GO:0000139]; integral component of membrane [GO:0016021]; membrane [GO:0016020]		Transmembrane 9 superfamily member
141.843	22.7515	4.78505	4.54572	5.47473e-06	0.00174149	GSMUA_Achr6G33000_001	M0TC94	L-type lectin-domain containing receptor kinase VIII.1-like			carbohydrate binding [GO:0030246]	pentatricopeptide repeat-containing protein At1g62350-like
1174.31	4.77195	0.316514	11.9171	9.6359e-33	2.88123e-28	GSMUA_Achr6G34380_001	M0TCN1	Hydrolase_4 domain-containing protein		membrane [GO:0016020]	lipase activity [GO:0016298]	caffeoylshikimate esterase-like
375.049	2.71022	0.470021	3.63861	0.000274117	0.0426895	GSMUA_Achr6G35880_001	M0TD31	Cysteine dioxygenase (EC 1.13.11.20)			cysteine dioxygenase activity [GO:0017172]; metal ion binding [GO:0046872]	plant cysteine oxidase 2-like
1585.31	3.39072	0.489514	4.88387	1.04025e-06	0.000450789	GSMUA_Achr7G00710_001	M0TDL1	glycine, alanine and asparagine-rich protein-like				glycine, alanine and asparagine-rich protein-like
3544.02	2.41289	0.281035	5.02747	4.96993e-07	0.000252339	GSMUA_Achr7G15900_001	M0THX7	Ribulose bisphosphate carboxylase small subunit (RuBisCO small subunit)	photorespiration [GO:0009853]; reductive pentose-phosphate cycle [GO:0019253]	chloroplast [GO:0009507]	monooxygenase activity [GO:0004497]; ribulose-bisphosphate carboxylase activity [GO:0016984]	ribulose bisphosphate carboxylase small chain clone 512
239.536	2.37727	0.379143	3.63258	0.000280605	0.0432493	GSMUA_Achr7G17310_001	M0TIB8	Protein-serine/threonine phosphatase (EC 3.1.3.16)	protein dephosphorylation [GO:0006470]		protein serine/threonine phosphatase activity [GO:0004722]; protein serine phosphatase activity [GO:0106306]; protein threonine phosphatase activity [GO:0106307]	probable protein phosphatase 2C 44
6276.23	3.62163	0.362036	7.24135	4.44246e-13	1.20758e-09	GSMUA_Achr7G19950_001	M0TJ32	Uncharacterized protein				snakin-2
2091.93	2.63997	0.316576	5.18034	2.21478e-07	0.000135151	GSMUA_Achr7G20850_001	M0TJC2	H(+)-exporting diphosphatase (EC 7.1.3.1)		integral component of membrane [GO:0016021]	inorganic diphosphatase activity [GO:0004427]; pyrophosphate hydrolysis-driven proton transmembrane transporter activity [GO:0009678]	pyrophosphate-energized vacuolar membrane proton pump-like
116.964	23.5395	4.78491	4.71055	2.47053e-06	0.000923393	GSMUA_Achr8G02550_001	M0TM07	GRAS domain-containing protein	regulation of transcription, DNA-templated [GO:0006355]	nucleus [GO:0005634]	DNA-binding transcription factor activity [GO:0003700]; sequence-specific DNA binding [GO:0043565]	scarecrow-like protein 33
37.986	8.35577	1.7437	4.21849	2.45944e-05	0.00607765	GSMUA_Achr8G08560_001	M0TNQ9	Uncharacterized protein			ATP binding [GO:0005524]; protein kinase activity [GO:0004672]; protein serine/threonine kinase activity [GO:0004674]	dual specificity protein kinase shkC-like
753.208	3.16098	0.450653	4.79523	1.62491e-06	0.000647819	GSMUA_Achr8G20790_001	M0TS82	Uncharacterized protein			hydrolase activity [GO:0016787]	uncharacterized protein C24B11.05
30.7805	8.04507	1.67664	4.2019	2.64681e-05	0.00648708	GSMUA_Achr8G24900_001	M0TTE3	Uncharacterized protein	translation [GO:0006412]	mitochondrial large ribosomal subunit [GO:0005762]	structural constituent of ribosome [GO:0003735]	uncharacterized protein C24B11.06
655.512	22.9033	4.78494	4.57754	4.70468e-06	0.00152907	GSMUA_Achr8G25900_001	M0TTP3	Uncharacterized protein				uncharacterized protein C24B11.07
1223.76	3.13539	0.457574	4.66676	3.05983e-06	0.00110231	GSMUA_Achr8G26410_001	M0TTU4	Uncharacterized protein
47118.2	4.13337	0.584043	5.36497	8.09645e-08	5.76409e-05	GSMUA_Achr8G29470_001	M0TUQ0	alcohol dehydrogenase 1	formaldehyde catabolic process [GO:0046294]	cytosol [GO:0005829]	alcohol dehydrogenase activity, zinc-dependent [GO:0004024]; S-(hydroxymethyl)glutathione dehydrogenase activity [GO:0051903]; zinc ion binding [GO:0008270]	alcohol dehydrogenase 1
591.048	2.41771	0.376142	3.76909	0.000163845	0.027995	GSMUA_Achr8G31820_001	M0TVD4	endoplasmic reticulum oxidoreductin-1-like	protein folding in endoplasmic reticulum [GO:0034975]	endoplasmic reticulum membrane [GO:0005789]; integral component of membrane [GO:0016021]	oxidoreductase activity, acting on a sulfur group of donors, disulfide as acceptor [GO:0016671]; protein disulfide isomerase activity [GO:0003756]; protein disulfide oxidoreductase activity [GO:0015035]	endoplasmic reticulum oxidoreductin-1-like
139.784	7.90367	1.85866	3.71433	0.000203744	0.0331721	GSMUA_Achr8G32970_001	M0TVP9	Hevamine-A-like				hevamine-A-like
372.106	4.30788	0.60505	5.46711	4.57441e-08	3.50717e-05	GSMUA_Achr9G10720_001	M0TZ81	Jacalin-type lectin domain-containing protein			carbohydrate binding [GO:0030246]	horcolin-like
372.157	4.14997	0.645551	4.8795	1.06354e-06	0.000454299	GSMUA_Achr9G27290_001	M0U3Y6	vacuolar iron transporter 1.1-like	cellular manganese ion homeostasis [GO:0030026]; intracellular sequestering of iron ion [GO:0006880]	integral component of membrane [GO:0016021]; membrane [GO:0016020]; vacuolar membrane [GO:0005774]	iron ion transmembrane transporter activity [GO:0005381]; manganese ion transmembrane transporter activity [GO:0005384]	E3 ubiquitin protein ligase RI26.5 kDa heat shock protein, mitochondrial-likeE1-like
728.495	3.91519	0.809093	3.60304	0.000314515	0.0479514	GSMUA_Achr9G28520_001	M0U4A9	SHSP domain-containing protein	protein complex oligomerization [GO:0051259]; protein folding [GO:0006457]; response to heat [GO:0009408]; response to hydrogen peroxide [GO:0042542]; response to salt stress [GO:0009651]		protein self-association [GO:0043621]; unfolded protein binding [GO:0051082]	26.5 kDa heat shock protein, mitochondrial-like
3872.13	3.00496	0.553402	3.62298	0.000291232	0.044657	GSMUA_AchrUn_randomG09790_001	M0U7T9	AP2/ERF domain-containing protein		nucleus [GO:0005634]	DNA binding [GO:0003677]; DNA-binding transcription factor activity [GO:0003700]	ethylene-responsive transcription factor ERF071-like
7670.28	3.73268	0.628096	4.35074	1.35682e-05	0.00379161	GSMUA_AchrUn_randomG12090_001	M0U8G8	HIG1 domain-containing protein	mitochondrial cytochrome c oxidase assembly [GO:0033617]	integral component of mitochondrial inner membrane [GO:0031305]; mitochondrial respirasome [GO:0005746]		uncharacterized
83.0198	4.37217	0.792906	4.25292	2.11001e-05	0.00539243	GSMUA_AchrUn_randomG14340_001	M0U943	Uncharacterized protein

## Sheet: T1vsT0(down)
baseMean	log2FoldChange	lfcSE	stat	pvalue	padj	Genes	UNIPROT ID	Protein names	Gene ontology (biological process)	Gene ontology (cellular component)	Gene ontology (molecular function)	Gene description
55.5573	-9.35567	2.23468	-3.73909	0.000184688	0.0308511	GSMUA_Achr1+G2:G1130G06010_001	M0RFS8	Uncharacterized protein		integral component of membrane [GO:0016021]
39.9431	-9.64051	1.79325	-4.81834	1.44756e-06	0.000589811	GSMUA_Achr10G09860_001	M0RGW2	Peptidase A1 domain-containing protein			aspartic-type endopeptidase activity [GO:0004190]	aspartic proteinase Asp1-like
29.6751	-9.06467	2.05858	-3.91758	8.94406e-05	0.017711	GSMUA_Achr10G13510_001	M0RHX7	Uncharacterized protein		integral component of membrane [GO:0016021]	urea transmembrane transporter activity [GO:0015204]; water channel activity [GO:0015250]	probable aquaporin TIP1-2
214.347	-11.9732	1.91487	-5.73054	1.00111e-08	9.65615e-06	GSMUA_Achr10G17750_001	M0RJ50	Uncharacterized protein		integral component of membrane [GO:0016021]		uncharacterized
134.398	-3.5216	0.493162	-5.11312	3.16881e-07	0.000169406	GSMUA_Achr10G17810_001	M0RJ56	IPPc domain-containing protein	phosphatidylinositol dephosphorylation [GO:0046856]		phosphatidylinositol-3,4,5-trisphosphate 5-phosphatase activity [GO:0034485]; phosphatidylinositol-4,5-bisphosphate 5-phosphatase activity [GO:0004439]	type IV inositol polyphosphate 5-phosphatase 9-like
43.3849	-6.13096	1.3086	-3.92094	8.82052e-05	0.0175828	GSMUA_Achr10G21740_001	M0RK99	Uncharacterized protein	carbohydrate metabolic process [GO:0005975]		hydrolase activity, hydrolyzing O-glycosyl compounds [GO:0004553]	glucan endo-1,3-beta-glucosidase 14-like
103.479	-11.077	1.6533	-6.09509	1.09375e-09	1.25786e-06	GSMUA_Achr10G22240_001	M0RKE9	Uncharacterized protein		integral component of membrane [GO:0016021]	water channel activity [GO:0015250]	probable aquaporin TIP2-2
79.2104	-6.70708	1.10683	-5.15622	2.51979e-07	0.00014778	GSMUA_Achr10G24510_001	M0RL26	Trehalose 6-phosphate phosphatase (EC 3.1.3.12)	trehalose biosynthetic process [GO:0005992]		trehalose-phosphatase activity [GO:0004805]	probable trehalose-phosphate phosphatase 6
64.9005	-9.21325	1.98474	-4.1382	3.50041e-05	0.00844078	GSMUA_Achr10G24780_001	M0RL53	Uncharacterized protein				uncharacterized LOC103969146
1043.98	-3.22903	0.43506	-5.12349	2.99929e-07	0.000166077	GSMUA_Achr10G25740_001	M0RLE8	Thioredoxin domain-containing protein		integral component of membrane [GO:0016021]		thioredoxin-like 1-2, chloroplastic
781.537	-2.98576	0.374182	-5.30695	1.11476e-07	7.57558e-05	GSMUA_Achr10G26720_001	M0RLP6	Oxoglutarate dehydrogenase (succinyl-transferring) (EC 1.2.4.2)	tricarboxylic acid cycle [GO:0006099]	mitochondrion [GO:0005739]; oxoglutarate dehydrogenase complex [GO:0045252]	oxoglutarate dehydrogenase (succinyl-transferring) activity [GO:0004591]; thiamine pyrophosphate binding [GO:0030976]	2-oxoglutarate dehydrogenase, mitochondrial
21.128	-7.71559	1.77341	-3.78682	0.000152587	0.0263729	GSMUA_Achr10G26750_001	M0RLP9	Uncharacterized protein		cytoskeleton [GO:0005856]	ATP binding [GO:0005524]	actin-66-like
627.832	-2.18225	0.303423	-3.89639	9.76357e-05	0.0187141	GSMUA_Achr10G27590_001	M0RLY3	Inositol oxygenase (EC 1.13.99.1)	inositol catabolic process [GO:0019310]; L-ascorbic acid biosynthetic process [GO:0019853]	cytoplasm [GO:0005737]; integral component of membrane [GO:0016021]	ATP binding [GO:0005524]; inositol oxygenase activity [GO:0050113]; iron ion binding [GO:0005506]; protein serine/threonine kinase activity [GO:0004674]	probable inositol oxygenase, probable LRR receptor-like serine/threonine-protein kinase At1g05700
23.9299	-8.57368	1.86749	-4.05554	5.00176e-05	0.0109969	GSMUA_Achr11G05800_001	M0RPR0	Uncharacterized protein
29.9827	-9.30426	2.07355	-4.00484	6.20582e-05	0.0129762	GSMUA_Achr11G13780_001	M0RS08	Glutaredoxin domain-containing protein		cytoplasm [GO:0005737]	protein disulfide oxidoreductase activity [GO:0015035]	putative glutaredoxin-C15
110.327	-3.58815	0.636848	-4.06399	4.82401e-05	0.0107644	GSMUA_Achr11G15650_001	M0RSJ5	Response regulatory domain-containing protein	phosphorelay signal transduction system [GO:0000160]			two-component response regulator ORR9-like
121.946	-2.66417	0.463726	-3.58868	0.000332351	0.0494409	GSMUA_Achr11G17410_001	M0RT21	F-box domain-containing protein				F-box protein PP2-A13
26.3571	-7.60301	1.83793	-3.59264	0.000327349	0.0491862	GSMUA_Achr11G24140_001	M0RUZ4	Uncharacterized protein		integral component of membrane [GO:0016021]
47.9051	-8.28604	1.77276	-4.10999	3.95673e-05	0.00924299	GSMUA_Achr11G25080_001	M0RV88	Uncharacterized protein
41.4106	-9.76178	2.39296	-3.66149	0.000250752	0.0396705	GSMUA_Achr11G25460_001	M0RVC6	Uncharacterized protein				dormancy-associated protein homolog 3-like
42.7543	-8.76898	2.04681	-3.79565	0.000147256	0.0257491	GSMUA_Achr1G00530_001	M0RVW1	Uncharacterized protein			phospholipase activity [GO:0004620]	phospholipase A1-Ibeta2, chloroplastic-like
69.4571	-10.254	2.13639	-4.3316	1.48032e-05	0.00405887	GSMUA_Achr1G02450_001	M0RWF3	J domain-containing protein				chaperone protein dnaJ 11, chloroplastic-like
26.3009	-8.31172	1.8847	-3.87951	0.000104665	0.019683	GSMUA_Achr1G03850_001	M0RWU3	Uncharacterized protein		integral component of membrane [GO:0016021]		uncharacterized
21.0136	-7.64405	1.84461	-3.60188	0.000315924	0.0479514	GSMUA_Achr1G04950_001	M0RX53	Profilin	sequestering of actin monomers [GO:0042989]	cell cortex [GO:0005938]; cytoskeleton [GO:0005856]	actin monomer binding [GO:0003785]	profilin-A-like
3417.08	-2.61485	0.344854	-4.68269	2.83129e-06	0.00103242	GSMUA_Achr1G05210_001	M0RX79	BOWMAN_BIRK domain-containing protein		extracellular region [GO:0005576]	serine-type endopeptidase inhibitor activity [GO:0004867]	Bowman-Birk type proteinase inhibitor-like
218.069	-5.49781	1.25251	-3.59103	0.000329369	0.0492423	GSMUA_Achr1G06320_001	M0RXJ0	Uncharacterized protein		integral component of membrane [GO:0016021]	transmembrane transporter activity [GO:0022857]	protein NRT1/ PTR FAMILY 7.3-like
1094.78	-4.61205	0.334143	-10.8099	3.0901e-27	4.61985e-23	GSMUA_Achr1G07090_001	M0RXR7	Uncharacterized protein				uncharacterized
1128.3	-26.6433	3.52356	-7.27769	3.39593e-13	1.01542e-09	GSMUA_Achr1G19600_001	M0S1B8	Uncharacterized protein			DNA binding [GO:0003677]; zinc ion binding [GO:0008270]	zinc finger A20 and AN1 domain-containing stress-associated protein 8-like
342.479	-25.6202	4.78485	-5.14545	2.66886e-07	0.000153465	GSMUA_Achr1G22700_001	M0S278	Uncharacterized protein				putative polyol transporter 1
960.755	-2.32555	0.329954	-4.01738	5.88478e-05	0.0126067	GSMUA_Achr1G23220_001	M0S2D0	HTH myb-type domain-containing protein		nucleus [GO:0005634]	DNA binding [GO:0003677]	myb family transcription factor EFM
510.201	-3.06322	0.455174	-4.53281	5.82047e-06	0.00179421	GSMUA_Achr1G25340_001	M0S2Z1	BZIP domain-containing protein	positive regulation of transcription, DNA-templated [GO:0045893]	nucleus [GO:0005634]	DNA-binding transcription factor activity [GO:0003700]; transcription regulatory region sequence-specific DNA binding [GO:0000976]	bZIP transcription factor 11-like
408.677	-24.8235	4.78484	-4.97895	6.39289e-07	0.000316207	GSMUA_Achr1G25370_001	M0S2Z4	Uncharacterized protein			GTP binding [GO:0005525]	nucleolar GTP-binding protein 1-like
150.959	-3.55531	0.590051	-4.33066	1.48665e-05	0.00405887	GSMUA_Achr1G26520_001	M0S3A9	Uncharacterized protein				myb-related protein 308-like
36.2573	-9.5988	2.12479	-4.0469	5.19015e-05	0.0113278	GSMUA_Achr1G26720_001	M0S3C9	Glutaredoxin domain-containing protein		cytoplasm [GO:0005737]	protein disulfide oxidoreductase activity [GO:0015035]	putative glutaredoxin-C14
488.583	-3.3977	0.583969	-4.10587	4.02789e-05	0.00933628	GSMUA_Achr2G01790_001	M0S4C0	Alkaline/neutral invertase (EC 3.2.1.26)	sucrose catabolic process [GO:0005987]	integral component of membrane [GO:0016021]; mitochondrion [GO:0005739]	glycopeptide alpha-N-acetylgalactosaminidase activity [GO:0033926]; sucrose alpha-glucosidase activity [GO:0004575]	alkaline/neutral invertase A, mitochondrial-like
343.9	-6.94147	1.04568	-5.6819	1.33207e-08	1.24469e-05	GSMUA_Achr2G03690_001	M0S4W0	Uncharacterized protein				uncharacterized
105.096	-11.1075	1.58134	-6.39174	1.64004e-10	2.581e-07	GSMUA_Achr2G10670_001	M0S6V8	GRAM domain-containing protein				putative GEM-like protein 8
106.841	-6.16536	1.39111	-3.71312	0.000204722	0.0331721	GSMUA_Achr2G13440_001	M0S7N5	LOB domain-containing protein	multicellular organism development [GO:0007275]; regulation of gene expression [GO:0010468]			LOB domain-containing protein 37-like
68.8917	-3.9735	0.789385	-3.76686	0.000165316	0.028086	GSMUA_Achr2G21450_001	M0S9Y6	Acyl carrier protein	fatty acid biosynthetic process [GO:0006633]; response to light stimulus [GO:0009416]	chloroplast envelope [GO:0009941]; chloroplast stroma [GO:0009570]		acyl carrier protein 4, chloroplastic-like
40.6807	-8.94263	1.64315	-4.83377	1.33973e-06	0.00055638	GSMUA_Achr3G08050_001	M0SCS2	Uncharacterized protein			transferase activity, transferring acyl groups other than amino-acyl groups [GO:0016747]	spermidine coumaroyl-CoA acyltransferase-like
19.1882	-8.25987	1.97178	-3.68188	0.000231522	0.0370199	GSMUA_Achr3G21710_001	M0SGN7	Glucose-1-phosphate adenylyltransferase (EC 2.7.7.27)	biosynthetic process [GO:0009058]		glucose-1-phosphate adenylyltransferase activity [GO:0008878]	inactive glucose-1-phosphate adenylyltransferase small subunit 2, chloroplastic-like
297.352	-4.19689	0.797328	-4.0095	6.08471e-05	0.0128785	GSMUA_Achr3G23340_001	M0SH50	Uncharacterized protein	carbohydrate metabolic process [GO:0005975]		carbohydrate binding [GO:0030246]; hydrolase activity, hydrolyzing O-glycosyl compounds [GO:0004553]	probable alpha-glucosidase Os06g0675700
343.852	-2.69382	0.444531	-3.81035	0.00013877	0.0245524	GSMUA_Achr3G26290_001	M0SHZ5	Cytokin-bind domain-containing protein	cytokinin metabolic process [GO:0009690]		cytokinin dehydrogenase activity [GO:0019139]; flavin adenine dinucleotide binding [GO:0050660]; oxidoreductase activity [GO:0016491]	cytokinin dehydrogenase 6-like
574.616	-3.10721	0.528271	-3.98888	6.63862e-05	0.0136898	GSMUA_Achr3G32090_001	M0SJM3	CTP synthase (EC 6.3.4.2) (UTP--ammonia ligase)	'de novo' CTP biosynthetic process [GO:0044210]; CTP biosynthetic process [GO:0006241]; glutamine metabolic process [GO:0006541]; pyrimidine nucleobase biosynthetic process [GO:0019856]		ATP binding [GO:0005524]; CTP synthase activity [GO:0003883]; identical protein binding [GO:0042802]	CTP synthase-like
1576.75	-2.5037	0.370674	-4.05666	4.97795e-05	0.0109969	GSMUA_Achr4G02270_001	M0SKE4	Uncharacterized protein				uncharacterized
629.248	-5.87917	0.886582	-5.50335	3.72646e-08	3.01148e-05	GSMUA_Achr4G02600_001	M0SKH7	Uncharacterized protein				uncharacterized
20.5393	-8.25536	1.91348	-3.79172	0.00014961	0.0260087	GSMUA_Achr4G06500_001	M0SLL7	Uncharacterized protein			DNA binding [GO:0003677]; metal ion binding [GO:0046872]	zinc finger CCCH domain-containing protein 9-like
50.5669	-23.4434	4.78518	-4.69019	2.72958e-06	0.00100762	GSMUA_Achr4G10190_001	M0SMN6	Uncharacterized protein			oxidoreductase activity [GO:0016491]	probable glycerol-3-phosphate dehydrogenase [NAD(+)] 1, cytosolic, zerumbone synthase
315.511	-3.51347	0.623272	-4.03271	5.51381e-05	0.011947	GSMUA_Achr4G11470_001	M0SN12	Uncharacterized protein		integral component of membrane [GO:0016021]		uncharacterized
671.837	-6.4195	1.19347	-4.54095	5.60013e-06	0.00174427	GSMUA_Achr4G12460_001	M0SNB1	WAT1-related protein		integral component of membrane [GO:0016021]; plasma membrane [GO:0005886]	transmembrane transporter activity [GO:0022857]	WAT1-related protein At5g45370-like
904.799	-2.71956	0.348925	-4.92815	8.30114e-07	0.000387832	GSMUA_Achr4G13090_001	M0SNH4	CRAL-TRIO domain-containing protein				phosphatidylinositol/phosphatidylcholine transfer protein SFH1-like
101.266	-4.65904	0.76984	-4.75299	2.00431e-06	0.000768343	GSMUA_Achr4G14500_001	M0SNW5	Sulfotransferase (EC 2.8.2.-)	sulfation [GO:0051923]	cytoplasm [GO:0005737]	sulfotransferase activity [GO:0008146]	flavonol sulfotransferase-like
118.056	-11.023	1.62089	-6.18366	6.26316e-10	7.80311e-07	GSMUA_Achr4G15620_001	M0SP77	Uncharacterized protein	transmembrane transport [GO:0055085]	integral component of membrane [GO:0016021]		uncharacterized
58.3921	-9.98732	1.83812	-4.88942	1.01134e-06	0.000450789	GSMUA_Achr5G09290_001	M0SX08	Uncharacterized protein				S-type anion channel SLAH2-like
1573.23	-6.74169	0.740969	-7.74889	9.2696e-15	3.07967e-11	GSMUA_Achr5G09660_001	M0SX45	Uncharacterized protein				ATP-dependent zinc metalloprotease FTSH 5, mitochondrial-like, Bowman-Birk type proteinase inhibitor-like
116.555	-11.2675	1.60234	-6.40785	1.47585e-10	2.4843e-07	GSMUA_Achr5G10210_001	M0SXA0	Uncharacterized protein			metal ion binding [GO:0046872]
547.886	-3.5257	0.611807	-4.12826	3.65526e-05	0.00874368	GSMUA_Achr5G11840_001	M0SXR3	Cytokinin dehydrogenase (EC 1.5.99.12)	cytokinin metabolic process [GO:0009690]	extracellular space [GO:0005615]	cytokinin dehydrogenase activity [GO:0019139]; FAD binding [GO:0071949]; oxidoreductase activity [GO:0016491]	cytokinin dehydrogenase 3-like
114.902	-5.77639	1.20445	-3.96563	7.32015e-05	0.0149918	GSMUA_Achr5G17010_001	M0SZ80	Uncharacterized protein				myb-related protein 308-like
127.999	-10.6833	1.8939	-5.11289	3.17271e-07	0.000169406	GSMUA_Achr5G20200_001	M0T049	BZIP domain-containing protein		nucleus [GO:0005634]	DNA-binding transcription factor activity [GO:0003700]	uncharacterized
362.515	-6.58822	1.28213	-4.35855	1.30929e-05	0.00369332	GSMUA_Achr5G22170_001	M0T0P2	Cytokin-bind domain-containing protein	cytokinin metabolic process [GO:0009690]		cytokinin dehydrogenase activity [GO:0019139]; flavin adenine dinucleotide binding [GO:0050660]; oxidoreductase activity [GO:0016491]	cytokinin dehydrogenase 6-like
32.8187	-9.45571	2.17617	-3.8856	0.000102078	0.0194411	GSMUA_Achr5G24590_001	M0T1D4	Uncharacterized protein			calcium ion binding [GO:0005509]	calcium-binding protein CML38-like
24.9176	-8.86931	2.08202	-3.77966	0.000157042	0.0269869	GSMUA_Achr5G28890_001	M0T2L3	Ammonium transporter	ammonium transmembrane transport [GO:0072488]	integral component of plasma membrane [GO:0005887]	ammonium transmembrane transporter activity [GO:0008519]	ammonium transporter 1 member 3-like
458.462	-24.0479	4.78502	-4.81668	1.45968e-06	0.000589811	GSMUA_Achr6G01020_001	M0T350	C3H1-type domain-containing protein			DNA binding [GO:0003677]; metal ion binding [GO:0046872]	zinc finger CCCH domain-containing protein 35-like
1131.25	-3.86345	0.543505	-5.2685	1.37544e-07	9.13937e-05	GSMUA_Achr6G07720_001	M0T521	Uncharacterized protein	secondary shoot formation [GO:0010223]; strigolactone biosynthetic process [GO:1901601]		hydrolase activity [GO:0016787]	probable strigolactone esterase DAD2
39.8687	-8.10471	1.88969	-3.75972	0.000170101	0.0285741	GSMUA_Achr6G13310_001	M0T6M9	Uncharacterized protein				IQ domain-containing protein IQM3-like
55.0372	-9.56732	1.88568	-4.54336	5.53633e-06	0.00174255	GSMUA_Achr6G15840_001	M0T7D2	Uncharacterized protein				probable WRKY transcription factor 70
1330.42	-2.32295	0.323303	-4.09199	4.27692e-05	0.00976215	GSMUA_Achr6G16590_001	M0T7K7	Glucose-6-phosphate 1-dehydrogenase (EC 1.1.1.49)	glucose metabolic process [GO:0006006]; pentose-phosphate shunt [GO:0006098]		glucose-6-phosphate dehydrogenase activity [GO:0004345]; NADP binding [GO:0050661]	glucose-6-phosphate 1-dehydrogenase, chloroplastic-like
46.826	-9.25814	2.1146	-3.9053	9.411e-05	0.0181547	GSMUA_Achr6G19410_001	M0T8D9	Uncharacterized protein		nucleus [GO:0005634]	DNA binding [GO:0003677]	transcription factor DIVARICATA-like
117.306	-11.1796	1.57105	-6.47947	9.20451e-11	1.72015e-07	GSMUA_Achr6G21950_001	M0T943	Fe2OG dioxygenase domain-containing protein			dioxygenase activity [GO:0051213]; metal ion binding [GO:0046872]	gibberellin 2-beta-dioxygenase 8
786.642	-4.95563	0.706971	-5.59519	2.20387e-08	1.88279e-05	GSMUA_Achr6G25090_001	M0TA05	Lipoxygenase (EC 1.13.11.-)	fatty acid biosynthetic process [GO:0006633]; lipid oxidation [GO:0034440]; oxylipin biosynthetic process [GO:0031408]		metal ion binding [GO:0046872]; oxidoreductase activity, acting on single donors with incorporation of molecular oxygen, incorporation of two atoms of oxygen [GO:0016702]	linoleate 9S-lipoxygenase 6-like
263.397	-6.0733	1.16235	-4.36471	1.27294e-05	0.00362496	GSMUA_Achr6G25110_001	M0TA07	Lipoxygenase (EC 1.13.11.-)	fatty acid biosynthetic process [GO:0006633]; lipid oxidation [GO:0034440]; oxylipin biosynthetic process [GO:0031408]		metal ion binding [GO:0046872]; oxidoreductase activity, acting on single donors with incorporation of molecular oxygen, incorporation of two atoms of oxygen [GO:0016702]	linoleate 9S-lipoxygenase 6-like
38.6	-9.61902	1.88392	-4.57505	4.76097e-06	0.00153073	GSMUA_Achr6G30080_001	M0TBF3	BHLH domain-containing protein		nucleus [GO:0005634]	protein dimerization activity [GO:0046983]	transcription factor PIF5-like
25.2769	-7.57849	1.76898	-3.7188	0.00020017	0.0330679	GSMUA_Achr6G31130_001	M0TBQ8	Omp85 domain-containing protein	cellular protein-containing complex assembly [GO:0034622]; chloroplast organization [GO:0009658]; embryo development ending in seed dormancy [GO:0009793]; protein insertion into mitochondrial outer membrane [GO:0045040]	integral component of membrane [GO:0016021]; plastid outer membrane [GO:0009527]; SAM complex [GO:0001401]		outer envelope protein 80, chloroplastic-like
719.211	-2.98138	0.4654	-4.25738	2.06836e-05	0.00533975	GSMUA_Achr6G32280_001	M0TC22	Thioredoxin domain-containing protein				thioredoxin-like 1-2, chloroplastic
37.1739	-9.57304	1.74866	-4.90264	9.45582e-07	0.000428392	GSMUA_Achr6G32810_001	M0TC75	Mannosyl-glycoprotein endo-beta-N-acetylglucosaminidase (EC 3.2.1.96)	protein deglycosylation [GO:0006517]	cytosol [GO:0005829]	hydrolase activity, hydrolyzing O-glycosyl compounds [GO:0004553]; mannosyl-glycoprotein endo-beta-N-acetylglucosaminidase activity [GO:0033925]	cytosolic endo-beta-N-acetylglucosaminidase 1
688.956	-4.36808	0.531861	-6.33263	2.41014e-10	3.43169e-07	GSMUA_Achr6G35130_001	M0TCV6	Uncharacterized protein	carbohydrate metabolic process [GO:0005975]		catalytic activity [GO:0003824]	probable galactinol--sucrose galactosyltransferase 6
550.06	-2.45452	0.375959	-3.86882	0.000109363	0.0204379	GSMUA_Achr7G05860_001	M0TF26	F-box domain-containing protein				F-box protein PP2-A13-like
852.036	-6.20862	0.550946	-9.45397	3.26233e-21	3.25156e-17	GSMUA_Achr7G07650_001	M0TFK5	BZIP domain-containing protein		nucleus [GO:0005634]	DNA-binding transcription factor activity [GO:0003700]	basic leucine zipper 63-like
799.19	-3.99643	0.519478	-5.76815	8.01468e-09	7.98823e-06	GSMUA_Achr7G08990_001	M0TFY7	FAD-binding PCMH-type domain-containing protein	cytokinin metabolic process [GO:0009690]		cytokinin dehydrogenase activity [GO:0019139]; FAD binding [GO:0071949]; oxidoreductase activity [GO:0016491]	cytokinin dehydrogenase 6-like
2750.42	-4.63924	0.460842	-7.89692	2.85883e-15	1.06852e-11	GSMUA_Achr7G09000_001	M0TFY8	Cytokin-bind domain-containing protein	cytokinin metabolic process [GO:0009690]		cytokinin dehydrogenase activity [GO:0019139]; flavin adenine dinucleotide binding [GO:0050660]; oxidoreductase activity [GO:0016491]	cytokinin dehydrogenase 7-like
320.592	-4.62007	0.8488	-4.26493	1.99966e-05	0.0052913	GSMUA_Achr7G09680_001	M0TG56	WRKY domain-containing protein		nucleus [GO:0005634]	DNA-binding transcription factor activity [GO:0003700]; sequence-specific DNA binding [GO:0043565]	probable WRKY transcription factor 50
80.3004	-6.54753	1.30534	-4.24987	2.1389e-05	0.00541994	GSMUA_Achr7G14930_001	M0THN0	Uncharacterized protein				uncharacterized
140.112	-3.69066	0.564189	-4.76908	1.85069e-06	0.00071867	GSMUA_Achr7G14940_001	M0THN1	Uncharacterized protein				uncharacterized
353.907	-3.67619	0.638264	-4.19291	2.75393e-05	0.00669475	GSMUA_Achr7G15940_001	M0THY1	Uncharacterized protein				uncharacterized
22.9363	-8.74902	2.01315	-3.84919	0.000118507	0.0218733	GSMUA_Achr7G27530_001	M0TL89	Homeobox domain-containing protein		nucleus [GO:0005634]	DNA-binding transcription factor activity, RNA polymerase II-specific [GO:0000981]; sequence-specific DNA binding [GO:0043565]	homeobox-leucine zipper protein HAT22-like
51.7921	-6.02733	1.1246	-4.47032	7.8101e-06	0.00231217	GSMUA_Achr8G00050_001	M0TLA7	TCP domain-containing protein		nucleus [GO:0005634]	DNA-binding transcription factor activity [GO:0003700]; sequence-specific DNA binding [GO:0043565]	transcription factor PCF2-like
237.391	-4.89144	0.859896	-4.52548	6.02592e-06	0.0018305	GSMUA_Achr8G00620_001	M0TLG4	Uncharacterized protein	carbohydrate transport [GO:0008643]	integral component of membrane [GO:0016021]; plasma membrane [GO:0005886]	sugar transmembrane transporter activity [GO:0051119]	bidirectional sugar transporter SWEET14-like
35.3898	-8.21129	1.88665	-3.82227	0.000132228	0.0240038	GSMUA_Achr8G01880_001	M0TLU0	Uncharacterized protein				DEAD-box ATP-dependent RNA helicase 18
202.23	-5.14439	0.803774	-5.15617	2.52057e-07	0.00014778	GSMUA_Achr8G09200_001	M0TNX3	Glycerophosphodiester phosphodiesterase (EC 3.1.4.46)	glycerol metabolic process [GO:0006071]; glycerophospholipid catabolic process [GO:0046475]		glycerophosphodiester phosphodiesterase activity [GO:0008889]	glycerophosphodiester phosphodiesterase GDPD1, chloroplastic-like
884.025	-2.95904	0.459617	-4.26233	2.02308e-05	0.00530634	GSMUA_Achr8G10080_001	M0TP61	HMA domain-containing protein			metal ion binding [GO:0046872]	heavy metal-associated isoprenylated plant protein 3-like
86.2909	-5.54898	1.11538	-4.07843	4.53417e-05	0.0102709	GSMUA_Achr8G15090_001	M0TQL2	Uncharacterized protein
15722.8	-2.06622	0.251486	-4.23969	2.23831e-05	0.0055773	GSMUA_Achr8G16750_001	M0TR28	Uncharacterized protein				glycine-rich domain-containing protein 1-like
49.5156	-9.30604	1.87739	-4.42425	9.67788e-06	0.00283704	GSMUA_Achr8G17530_001	M0TRA6	MYND-type domain-containing protein				F-box protein At1g67340-like
194.279	-3.33839	0.590098	-3.96271	7.41023e-05	0.015073	GSMUA_Achr8G21200_001	M0TSC3	Protein kinase domain-containing protein			ATP binding [GO:0005524]; protein kinase activity [GO:0004672]	mitogen-activated protein kinase kinase kinase 2-like, non-classical arabinogalactan protein 30-like
323.38	-3.61825	0.611449	-4.28204	1.85184e-05	0.00494392	GSMUA_Achr8G22120_001	M0TSL5	BHLH domain-containing protein	regulation of transcription by RNA polymerase II [GO:0006357]	RNA polymerase II transcription regulator complex [GO:0090575]	DNA-binding transcription factor activity, RNA polymerase II-specific [GO:0000981]; protein dimerization activity [GO:0046983]; RNA polymerase II transcription regulatory region sequence-specific DNA binding [GO:0000977]	transcription factor bHLH101
2088.23	-3.43711	0.267963	-9.09495	9.46283e-20	5.65896e-16	GSMUA_Achr8G25020_001	M0TTF5	CTP synthase (EC 6.3.4.2) (UTP--ammonia ligase)	'de novo' CTP biosynthetic process [GO:0044210]; CTP biosynthetic process [GO:0006241]; glutamine metabolic process [GO:0006541]; pyrimidine nucleobase biosynthetic process [GO:0019856]		ATP binding [GO:0005524]; CTP synthase activity [GO:0003883]; identical protein binding [GO:0042802]	protein NRT1/ PTR FAMILY 4.3-like, protein AIG1-like, MACPF domain-containing protein At4g24291
680.721	-4.20128	0.697769	-4.58787	4.47788e-06	0.00147135	GSMUA_Achr8G29280_001	M0TUN1	Uncharacterized protein		integral component of membrane [GO:0016021]	transmembrane transporter activity [GO:0022857]	protein NRT1/ PTR FAMILY 4.3-like, protein AIG1-like, MACPF domain-containing protein At4g24291
27.7544	-8.25293	1.70871	-4.24469	2.18895e-05	0.00550014	GSMUA_Achr8G33450_001	M0TVU7	Uncharacterized protein		integral component of membrane [GO:0016021]		myosin-14-like
114.295	-8.76905	1.1905	-6.5259	6.75955e-11	1.34745e-07	GSMUA_Achr8G33660_001	M0TVW8	Glutaredoxin domain-containing protein		cytoplasm [GO:0005737]	protein disulfide oxidoreductase activity [GO:0015035]	putative glutaredoxin-C14
24.1698	-8.96066	2.0383	-3.90553	9.40176e-05	0.0181547	GSMUA_Achr8G34320_001	M0TW34	HVA22-like protein	response to abscisic acid [GO:0009737]	integral component of membrane [GO:0016021]		protein HVA22-like
292.612	-3.27791	0.605317	-3.76318	0.000167769	0.0283415	GSMUA_Achr9G01200_001	M0TWH7	Protein kinase domain-containing protein			ATP binding [GO:0005524]; protein serine/threonine kinase activity [GO:0004674]	serine/threonine-protein kinase PBS1
262.133	-3.74141	0.553895	-4.94933	7.44679e-07	0.000359139	GSMUA_Achr9G02000_001	M0TWQ7	Uncharacterized protein	phloem development [GO:0010088]			protein SIEVE ELEMENT OCCLUSION B-like
216.46	-5.66662	1.28128	-3.64217	0.000270354	0.0423238	GSMUA_Achr9G03440_001	M0TX53	Uncharacterized protein			oxidoreductase activity [GO:0016491]	tropinone reductase homolog At5g06060
3575.77	-2.53986	0.414779	-3.71248	0.000205238	0.0331721	GSMUA_Achr9G08450_001	M0TYK4	Uncharacterized protein	formaldehyde catabolic process [GO:0046294]	cytosol [GO:0005829]	alcohol dehydrogenase activity, zinc-dependent [GO:0004024]; S-(hydroxymethyl)glutathione dehydrogenase activity [GO:0051903]; zinc ion binding [GO:0008270]	alcohol dehydrogenase 3
1941.8	-4.10196	0.51874	-5.97979	2.23431e-09	2.47438e-06	GSMUA_Achr9G10790_001	M0TZ88	Uncharacterized protein			carbohydrate binding [GO:0030246]	protein GOS9-like
6950.26	-4.18948	0.504946	-6.31647	2.676e-10	3.63704e-07	GSMUA_Achr9G10820_001	M0TZ91	Uncharacterized protein				protein GOS9-like
4688.87	-3.96784	0.530342	-5.59609	2.1924e-08	1.88279e-05	GSMUA_Achr9G10830_001	M0TZ92	Jacalin-type lectin domain-containing protein			carbohydrate binding [GO:0030246]	protein GOS9-like
887.647	-4.01501	0.56045	-5.37963	7.464e-08	5.57952e-05	GSMUA_Achr9G10840_001	M0TZ93	Jacalin-type lectin domain-containing protein			carbohydrate binding [GO:0030246]	protein GOS9-like
19.5562	-8.38432	1.84996	-3.99161	6.56267e-05	0.0136271	GSMUA_Achr9G11960_001	M0TZK5	LEA_2 domain-containing protein		anchored component of plasma membrane [GO:0046658]; integral component of membrane [GO:0016021]; plasmodesma [GO:0009506]		NDR1/HIN1-Like protein 3-like
21.6121	-7.83154	1.85385	-3.68506	0.00022865	0.0367574	GSMUA_Achr9G17320_001	M0U139	Uncharacterized protein	carbohydrate metabolic process [GO:0005975]		carbohydrate binding [GO:0030246]; hydrolase activity, hydrolyzing O-glycosyl compounds [GO:0004553]	sulfoquinovosidase-like
861.325	-2.72093	0.417368	-4.1233	3.73484e-05	0.00886313	GSMUA_Achr9G17880_001	M0U195	Uncharacterized protein				protein EARLY RESPONSIVE TO DEHYDRATION 15-like
61.3404	-10.3574	1.82088	-5.13895	2.76272e-07	0.000155864	GSMUA_Achr9G20630_001	M0U222	GRAM domain-containing protein				GEM-like protein 7
38.0796	-6.3079	1.39111	-3.81557	0.000135867	0.0241819	GSMUA_Achr9G24020_001	M0U309	Uncharacterized protein			heme binding [GO:0020037]; iron ion binding [GO:0005506]; monooxygenase activity [GO:0004497]; oxidoreductase activity, acting on paired donors, with incorporation or reduction of molecular oxygen [GO:0016705]	geraniol 8-hydroxylase-like
304.51	-3.54125	0.517673	-4.90898	9.15509e-07	0.000421148	GSMUA_Achr9G24040_001	M0U311	Uncharacterized protein		integral component of membrane [GO:0016021]	heme binding [GO:0020037]; iron ion binding [GO:0005506]; monooxygenase activity [GO:0004497]; oxidoreductase activity, acting on paired donors, with incorporation or reduction of molecular oxygen [GO:0016705]	geraniol 8-hydroxylase-like
391.417	-4.62558	0.693161	-5.2305	1.69054e-07	0.000107551	GSMUA_AchrUn_randomG06270_001	M0U6T8	RING-type domain-containing protein	ER-associated misfolded protein catabolic process [GO:0071712]; ubiquitin-dependent protein catabolic process [GO:0006511]	integral component of membrane [GO:0016021]	metal ion binding [GO:0046872]; ubiquitin-like protein conjugating enzyme binding [GO:0044390]; ubiquitin protein ligase activity [GO:0061630]	E3 ubiquitin-protein ligase RMA1H1-like
2284.59	-4.51936	0.53185	-6.61721	3.66039e-11	8.41918e-08	GSMUA_AchrUn_randomG07990_001	M0U7B0	AMPKBI domain-containing protein	cellular response to nitrogen levels [GO:0043562]	chloroplast [GO:0009507]; nucleotide-activated protein kinase complex [GO:0031588]	maltose binding [GO:1901982]; protein kinase regulator activity [GO:0019887]	SNF1-related protein kinase regulatory subunit beta-1-like
30.5972	-8.99671	1.72053	-4.64781	3.35483e-06	0.00118015	GSMUA_AchrUn_randomG10920_001	M0U851	AT-hook motif nuclear-localized protein		nucleus [GO:0005634]	DNA-binding transcription factor activity [GO:0003700]; minor groove of adenine-thymine-rich DNA binding [GO:0003680]	AT-hook motif nuclear-localized protein 17-like
45.3963	-9.39844	1.68738	-4.97721	6.45083e-07	0.000316207	GSMUA_AchrUn_randomG13290_001	M0U8T8	Uncharacterized protein	response to oxidative stress [GO:0006979]		heme binding [GO:0020037]; peroxidase activity [GO:0004601]	alpha-dioxygenase 1-like
348.609	-2.98693	0.391699	-5.07258	3.92467e-07	0.00020588	GSMUA_AchrUn_randomG15610_001	M0U9H0	Trehalose 6-phosphate phosphatase (EC 3.1.3.12)	trehalose biosynthetic process [GO:0005992]		trehalose-phosphatase activity [GO:0004805]	probable trehalose-phosphate phosphatase 6
30.2594	-9.16378	1.75756	-4.64494	3.40173e-06	0.00118064	GSMUA_AchrUn_randomG19960_001	M0UAQ5	Uncharacterized protein	photosystem II assembly [GO:0010207]; photosystem II stabilization [GO:0042549]	photosystem II oxygen evolving complex [GO:0009654]	oxygen evolving activity [GO:0010242]	oxygen-evolving enhancer protein 1, chloroplastic-like
3552.55	-7.35064	0.801187	-7.92654	2.25338e-15	9.62548e-12	GSMUA_AchrUn_randomG24240_001	M0UBY2	Jacalin-type lectin domain-containing protein			carbohydrate binding [GO:0030246]
303.481	-3.03554	0.558803	-3.64268	0.000269819	0.0423238	GSMUA_AchrUn_randomG27130_001	M0UCS1	Uncharacterized protein				serine/threonine-protein kinase PBS1-like

## Sheet: T2vsT0(up)
baseMean	log2FoldChange	lfcSE	stat	pvalue	padj	Genes (DEGs)	UNIPROT ID	Protein names	Gene names	Gene ontology (biological process)	Gene ontology (cellular component)	Gene ontology (molecular function)	Gene description
1996.78	26.0564	4.78469	5.23679	1.63395e-07	7.92906e-05	GSMUA_Achr10G12800_001	M0RHQ6	Uncharacterized protein	104000599	ethylene-activated signaling pathway [GO:0009873]	nucleus [GO:0005634]	DNA binding [GO:0003677]; DNA-binding transcription factor activity [GO:0003700]	ETHYLENE INSENSITIVE 3-like 1 protein
997.119	2.4518	0.32012	4.53518	5.75541e-06	0.0017633	GSMUA_Achr10G12860_001	M0RHR2	NAC domain-containing protein	104000596	regulation of transcription, DNA-templated [GO:0006355]		DNA binding [GO:0003677]	NAC transcription factor 29
101.423	20.9705	4.78535	4.17326	3.00267e-05	0.0067875	GSMUA_Achr10G17570_001	M0RJ32	GRAS domain-containing protein	103968515	regulation of transcription, DNA-templated [GO:0006355]	nucleus [GO:0005634]	DNA-binding transcription factor activity [GO:0003700]; sequence-specific DNA binding [GO:0043565]	tubulin--tyrosine ligase-like protein 12
443.845	4.36736	0.846725	3.97693	6.98118e-05	0.0132564	GSMUA_Achr10G18910_001	M0RJG6	Uncharacterized protein	103968625			ATPase-coupled transmembrane transporter activity [GO:0042626]; ATP binding [GO:0005524]	ABC transporter F family member 5-like
706.983	4.37465	0.871495	3.87225	0.000107833	0.0193922	GSMUA_Achr10G22810_001	M0RKK6	Uncharacterized protein	103968995	cellular response to unfolded protein [GO:0034620]; chaperone cofactor-dependent protein refolding [GO:0051085]; protein refolding [GO:0042026]	cytoplasm [GO:0005737]	ATPase activity [GO:0016887]; ATP binding [GO:0005524]; heat shock protein binding [GO:0031072]; misfolded protein binding [GO:0051787]; protein folding chaperone [GO:0044183]; unfolded protein binding [GO:0051082]	heat shock cognate 70 kDa protein-like
207.136	3.43622	0.582665	4.18117	2.90015e-05	0.0067107	GSMUA_Achr10G23630_001	M0RKT8	Uncharacterized protein	103969066	protein glycosylation [GO:0006486]	Golgi membrane [GO:0000139]; integral component of membrane [GO:0016021]	transferase activity, transferring hexosyl groups [GO:0016758]	hydroxyproline O-galactosyltransferase GALT5-like
280.329	3.60158	0.490778	5.30094	1.1521e-07	5.96982e-05	GSMUA_Achr10G24070_001	M0RKY2	Non-specific serine/threonine protein kinase (EC 2.7.11.1)	103969091	signal transduction [GO:0007165]	integral component of membrane [GO:0016021]	ATP binding [GO:0005524]; protein serine kinase activity [GO:0106310]; protein threonine kinase activity [GO:0106311]	CBL-interacting serine/threonine-protein kinase 5-like
654.823	3.66254	0.651204	4.08863	4.3392e-05	0.00908616	GSMUA_Achr10G25270_001	M0RLA1	AP2/ERF domain-containing protein	103969184		nucleus [GO:0005634]	DNA binding [GO:0003677]; DNA-binding transcription factor activity [GO:0003700]	ethylene-responsive transcription factor ERF014-like
2652.1	2.37518	0.329016	4.17966	2.91942e-05	0.0067107	GSMUA_Achr11G05930_001	M0RPS3	Uncharacterized protein	103970506				eukaryotic peptide chain release factor subunit 1-3-like
9263.8	3.14514	0.40559	5.28894	1.23025e-07	6.26852e-05	GSMUA_Achr11G05940_001	M0RPS4	eRF1_1 domain-containing protein	103970506	cytoplasmic translational termination [GO:0002184]; regulation of growth [GO:0040008]	cytosol [GO:0005829]; translation release factor complex [GO:0018444]	sequence-specific mRNA binding [GO:1990825]; translation release factor activity, codon specific [GO:0016149]	eukaryotic peptide chain release factor subunit 1-3-like
1578.75	5.69939	0.55424	8.47898	2.27184e-17	9.92212e-14	GSMUA_Achr11G15810_001	M0RSL1	AP2/ERF domain-containing protein	103971565		nucleus [GO:0005634]	DNA binding [GO:0003677]; DNA-binding transcription factor activity [GO:0003700]	ethylene-responsive transcription factor ERF071-like
934.528	2.12554	0.29152	3.86095	0.000112945	0.0200754	GSMUA_Achr11G19570_001	M0RTN7	Purple acid phosphatase (EC 3.1.3.2)	103971878			acid phosphatase activity [GO:0003993]; metal ion binding [GO:0046872]	probable inactive purple acid phosphatase 27
316.878	3.29937	0.541589	4.2456	2.18011e-05	0.00526547	GSMUA_Achr11G23330_001	M0RUR3	Uncharacterized protein	103972193	CAAX-box protein processing [GO:0071586]	membrane [GO:0016020]	metalloendopeptidase activity [GO:0004222]	uncharacterized
2110.23	3.0881	0.555922	3.7561	0.000172579	0.0285194	GSMUA_Achr11G23780_001	M0RUV8	Ferritin (EC 1.16.3.1)	103972246	intracellular sequestering of iron ion [GO:0006880]; iron ion transport [GO:0006826]	cytoplasm [GO:0005737]	ferric iron binding [GO:0008199]; ferrous iron binding [GO:0008198]; ferroxidase activity [GO:0004322]	ferritin-1, chloroplastic
11625	3.8802	0.552664	5.21148	1.87342e-07	8.5484e-05	GSMUA_Achr11G24780_001	M0RV58	Pyruvate decarboxylase (EC 4.1.1.1)	103972345		cytosol [GO:0005829]	carboxy-lyase activity [GO:0016831]; magnesium ion binding [GO:0000287]; pyruvate decarboxylase activity [GO:0004737]; thiamine pyrophosphate binding [GO:0030976]	pyruvate decarboxylase 1-like
563.315	2.93093	0.50604	3.81576	0.000135763	0.0230586	GSMUA_Achr1G06200_001	M0RXH8	Pyrophosphate--fructose 6-phosphate 1-phosphotransferase subunit alpha (PFP) (6-phosphofructokinase, pyrophosphate dependent) (PPi-PFK) (Pyrophosphate-dependent 6-phosphofructose-1-kinase)	103995890	fructose 6-phosphate metabolic process [GO:0006002]; photosynthesis [GO:0015979]; response to glucose [GO:0009749]	cytosol [GO:0005829]	6-phosphofructokinase activity [GO:0003872]; ATP binding [GO:0005524]; diphosphate-fructose-6-phosphate 1-phosphotransferase activity [GO:0047334]; metal ion binding [GO:0046872]; phosphofructokinase activity [GO:0008443]	pyrophosphate--fructose 6-phosphate 1-phosphotransferase subunit alpha
592.11	2.83094	0.496901	3.68472	0.00022895	0.0357116	GSMUA_Achr1G12430_001	M0RZA1	Uncharacterized protein	103987630		integral component of membrane [GO:0016021]		solute carrier family 25 member 44-like
50.6246	19.9578	4.78643	3.96073	7.47221e-05	0.0140147	GSMUA_Achr1G19140_001	M0S172	Uncharacterized protein	103993721	auxin polar transport [GO:0009926]	cytosol [GO:0005829]; plasmodesma [GO:0009506]		auxin transport protein BIG
458.213	23.6753	4.78477	4.73906	2.14708e-06	0.000754488	GSMUA_Achr1G20850_001	M0S1P3	Uncharacterized protein	103992231		Golgi apparatus [GO:0005794]	transferase activity, transferring glycosyl groups [GO:0016757]	uncharacterized
4854.12	3.57847	0.344316	7.48869	6.95645e-14	1.63594e-10	GSMUA_Achr2G02210_001	M0S4G2	FLZ-type domain-containing protein	103969915				uncharacterized
124.893	4.92858	0.74529	5.27121	1.3553e-07	6.69541e-05	GSMUA_Achr2G03910_001	M0S4Y2	Uncharacterized protein	103971516				uncharacterized
10908.5	3.93464	0.523853	5.60203	2.11853e-08	1.27609e-05	GSMUA_Achr2G08040_001	M0S645	Uncharacterized protein	103976061	formaldehyde catabolic process [GO:0046294]	cytosol [GO:0005829]	alcohol dehydrogenase activity, zinc-dependent [GO:0004024]; S-(hydroxymethyl)glutathione dehydrogenase activity [GO:0051903]; zinc ion binding [GO:0008270]	alcohol dehydrogenase 1
58.6415	4.86446	1.00347	3.85109	0.000117593	0.0205432	GSMUA_Achr2G08920_001	M0S6D3	DUF3700 domain-containing protein	103975987				stem-specific protein TSJT1
294.556	2.73805	0.404373	4.29815	1.72233e-05	0.00442479	GSMUA_Achr2G13950_001	M0S7T6	Uncharacterized protein	103975590				uncharacterized
14009.5	2.4021	0.376053	3.72846	0.000192655	0.0308369	GSMUA_Achr2G14320_001	M0S7X3	NmrA domain-containing protein	103975556				isoflavone reductase-like protein
5238.56	4.4453	0.65833	5.23339	1.66431e-07	7.95022e-05	GSMUA_Achr2G20210_001	M0S9L2	Pyruvate kinase (EC 2.7.1.40)	103976509	glycolytic process [GO:0006096]	cytoplasm [GO:0005737]	ATP binding [GO:0005524]; kinase activity [GO:0016301]; magnesium ion binding [GO:0000287]; potassium ion binding [GO:0030955]; pyruvate kinase activity [GO:0004743]	pyruvate kinase 1, cytosolic-like
328.689	4.89017	0.635536	6.12109	9.29396e-10	8.11814e-07	GSMUA_Achr2G21760_001	M0SA17	Uncharacterized protein		gravitropism [GO:0009630]; regulation of growth [GO:0040008]
219.206	5.51126	1.19564	3.7731	0.000161235	0.0269359	GSMUA_Achr3G01300_001	M0SAU8	Uncharacterized protein	103977217			copper ion binding [GO:0005507]; oxidoreductase activity [GO:0016491]	multicopper oxidase LPR1-like
71.7793	4.56832	0.987711	3.61272	0.000302999	0.0447502	GSMUA_Achr3G03410_001	M0SBF9	PRONE domain-containing protein	103977028			guanyl-nucleotide exchange factor activity [GO:0005085]	rho guanine nucleotide exchange factor 8-like
945.696	6.61841	0.59749	9.40336	5.28496e-21	4.0393e-17	GSMUA_Achr3G03930_001	M0SBL1	Uncharacterized protein	103977364			calcium ion binding [GO:0005509]	uncharacterized
3775.89	2.87117	0.468443	3.99444	6.48472e-05	0.0125445	GSMUA_Achr3G08170_001	M0SCT4	AP2/ERF domain-containing protein	103977645		nucleus [GO:0005634]	DNA binding [GO:0003677]; DNA-binding transcription factor activity [GO:0003700]	ethylene-respons+G32:O32ive transcription factor ERF071-like
6049.08	5.43688	0.454986	9.75167	1.81456e-22	1.84915e-18	GSMUA_Achr3G09170_001	M0SD34	Uncharacterized protein	103977731				early nodulin-93-like
4386.25	2.25614	0.347663	3.61309	0.00030257	0.0447502	GSMUA_Achr3G10110_001	M0SDC8	Pyruvate decarboxylase (EC 4.1.1.1)	103977807		cytosol [GO:0005829]	carboxy-lyase activity [GO:0016831]; magnesium ion binding [GO:0000287]; pyruvate decarboxylase activity [GO:0004737]; thiamine pyrophosphate binding [GO:0030976]	pyruvate decarboxylase 1
1182.73	7.12893	0.919926	6.66242	2.69361e-11	3.89685e-08	GSMUA_Achr3G29020_001	M0SIR8	J domain-containing protein	103980091				dnaJ homolog subfamily B member 3-like
1492.43	2.87419	0.361279	5.18765	2.12967e-07	9.43598e-05	GSMUA_Achr4G01830_001	M0SKA0	HMA domain-containing protein	103980319			metal ion binding [GO:0046872]	heavy metal-associated isoprenylated plant protein 20-like
969.028	3.40702	0.305367	7.88239	3.21168e-15	9.81876e-12	GSMUA_Achr4G03630_001	M0SKT0	F-box domain-containing protein	103980158	calcium ion transmembrane transport [GO:0070588]; cellular calcium ion homeostasis [GO:0006874]	integral component of membrane [GO:0016021]; plant-type vacuole membrane [GO:0009705]	calcium:proton antiporter activity [GO:0015369]	F-box/kelch-repeat protein At1g55270-like
609.171	4.21793	0.561091	5.73514	9.74307e-09	6.76966e-06	GSMUA_Achr4G06590_001	M0SLM6	Vacuolar cation/proton exchanger	103980778	calcium ion transmembrane transport [GO:0070588]; cellular calcium ion homeostasis [GO:0006874]	integral component of membrane [GO:0016021]; plant-type vacuole membrane [GO:0009705]	calcium:proton antiporter activity [GO:0015369]	vacuolar cation/proton exchanger 1a-like
615.506	4.45502	0.617744	5.59296	2.23226e-08	1.3124e-05	GSMUA_Achr4G06600_001	M0SLM7	Na_Ca_ex domain-containing protein	103980778	calcium ion transmembrane transport [GO:0070588]; cellular calcium ion homeostasis [GO:0006874]	integral component of membrane [GO:0016021]; plant-type vacuole membrane [GO:0009705]	calcium:proton antiporter activity [GO:0015369]	vacuolar cation/proton exchanger 1a-like
70.0398	3.38816	0.621809	3.84066	0.000122706	0.0210751	GSMUA_Achr4G06900_001	M0SLQ7	Uncharacterized protein	103981584				uncharacterized
278.711	2.99598	0.422597	4.72311	2.3226e-06	0.000797827	GSMUA_Achr4G14640_001	M0SNX9	Uncharacterized protein	103981451		integral component of membrane [GO:0016021]		lysosomal amino acid transporter 1 homolog
229.432	2.71851	0.426049	4.03359	5.49311e-05	0.0108345	GSMUA_Achr4G15110_001	M0SP26	Fe2OG dioxygenase domain-containing protein	103981491	gibberellin catabolic process [GO:0045487]; response to light stimulus [GO:0009416]		C-19 gibberellin 2-beta-dioxygenase activity [GO:0052634]; dioxygenase activity [GO:0051213]; metal ion binding [GO:0046872]	gibberellin 2-beta-dioxygenase 1-like
2037.1	4.38707	0.631832	5.36072	8.28911e-08	4.52526e-05	GSMUA_Achr4G18430_001	M0SQ06	Uncharacterized protein	103981920	abscisic acid metabolic process [GO:0009687]; sterol metabolic process [GO:0016125]		heme binding [GO:0020037]; iron ion binding [GO:0005506]; monooxygenase activity [GO:0004497]; oxidoreductase activity [GO:0016491]; oxidoreductase activity, acting on paired donors, with incorporation or reduction of molecular oxygen, NAD(P)H as one donor, and incorporation of one atom of oxygen [GO:0016709]	abscisic acid 8'-hydroxylase 1
5925.6	2.23837	0.343262	3.60766	0.000308971	0.0454129	GSMUA_Achr4G19900_001	M0SQF3	FLZ-type domain-containing protein	108952585
942.385	4.53994	0.420943	8.40954	4.11605e-17	1.57295e-13	GSMUA_Achr4G23150_001	M0SRC6	Uncharacterized protein	108952611
326.187	2.92329	0.524713	3.66542	0.000246937	0.0379365	GSMUA_Achr4G24170_001	M0SRM8	Trehalose 6-phosphate phosphatase (EC 3.1.3.12)	103982842	trehalose biosynthetic process [GO:0005992]		trehalose-phosphatase activity [GO:0004805]	probable trehalose-phosphate phosphatase 6
484.8	3.40297	0.52582	4.56995	4.87841e-06	0.00153755	GSMUA_Achr4G32200_001	M0STY2	Epidermal patterning factor-like protein	103982207	guard cell differentiation [GO:0010052]	extracellular region [GO:0005576]		EPIDERMAL PATTERNING FACTOR-like protein 2
1350.22	2.86317	0.419698	4.43931	9.02461e-06	0.00262762	GSMUA_Achr5G01830_001	M0SUW2	Uncharacterized protein	103983585				uncharacterized
1173.74	2.8239	0.486423	3.74961	0.000177107	0.0289546	GSMUA_Achr5G07470_001	M0SWH6	Expansin	103984182	plant-type cell wall organization [GO:0009664]	cell wall [GO:0005618]; extracellular region [GO:0005576]; membrane [GO:0016020]		expansin-A2
412.069	2.42086	0.378103	3.75786	0.000171376	0.0284744	GSMUA_Achr5G10310_001	M0SXB0	Non-specific serine/threonine protein kinase (EC 2.7.11.1)	103984651	intracellular signal transduction [GO:0035556]; protein phosphorylation [GO:0006468]	cytoplasm [GO:0005737]; nucleus [GO:0005634]	ATP binding [GO:0005524]; protein serine/threonine kinase activity [GO:0004674]; protein serine kinase activity [GO:0106310]; protein threonine kinase activity [GO:0106311]	CBL-interacting protein kinase 9
180.254	3.31031	0.539181	4.28484	1.82868e-05	0.0045825	GSMUA_Achr5G18240_001	M0SZK3	Glycosyltransferase (EC 2.4.2.-)	103985856	cell wall organization [GO:0071555]	Golgi membrane [GO:0000139]	transferase activity, transferring glycosyl groups [GO:0016757]	uncharacterized
38.3273	9.02159	1.85815	4.31697	1.58183e-05	0.00413331	GSMUA_Achr5G18250_001	M0SZK4	Nucleotid_trans domain-containing protein	103985857				uncharacterized
1600.24	2.82703	0.343457	5.31955	1.04023e-07	5.57931e-05	GSMUA_Achr5G18880_001	M0SZR7	Rhodanese domain-containing protein	103985796			catalytic activity [GO:0003824]	rhodanese-like domain-containing protein 17
541.858	2.96461	0.472007	4.16224	3.15137e-05	0.00698143	GSMUA_Achr5G28560_001	M0T2I0	IPPc domain-containing protein	103986148	phosphatidylinositol dephosphorylation [GO:0046856]		phosphatidylinositol-3,4,5-trisphosphate 5-phosphatase activity [GO:0034485]; phosphatidylinositol-4,5-bisphosphate 5-phosphatase activity [GO:0004439]	type I inositol polyphosphate 5-phosphatase 8-like
1730.82	3.33581	0.428024	5.4572	4.83713e-08	2.73853e-05	GSMUA_Achr5G29460_001	M0T2S0	Ferritin (EC 1.16.3.1)	103986072	intracellular sequestering of iron ion [GO:0006880]; iron ion transport [GO:0006826]	cytoplasm [GO:0005737]	ferric iron binding [GO:0008199]; ferrous iron binding [GO:0008198]; ferroxidase activity [GO:0004322]	ferritin-1, chloroplastic-like
7102.13	4.86271	0.643025	6.0071	1.88874e-09	1.56061e-06	GSMUA_Achr5G29560_001	M0T2T0	HIG1 domain-containing protein	103986067	mitochondrial cytochrome c oxidase assembly [GO:0033617]	integral component of mitochondrial inner membrane [GO:0031305]; mitochondrial respirasome [GO:0005746]		uncharacterized
1501.48	3.60874	0.409311	6.37349	1.84773e-10	2.09218e-07	GSMUA_Achr6G00510_001	M0T2Z9	Uncharacterized protein	103986573			ATP binding [GO:0005524]; protein serine/threonine kinase activity [GO:0004674]	probable pyruvate, phosphate dikinase regulatory protein, chloroplastic
2904.1	4.44648	0.542557	6.35229	2.12126e-10	2.23625e-07	GSMUA_Achr6G00870_001	M0T335	Fe2OG dioxygenase domain-containing protein	103986610	cellular response to fatty acid [GO:0071398]; cellular response to nitric oxide [GO:0071732]; cellular response to potassium ion starvation [GO:0051365]		metal ion binding [GO:0046872]; oxidoreductase activity [GO:0016491]	1-aminocyclopropane-1-carboxylate oxidase 1-like
279.684	4.40537	0.788117	4.32089	1.55398e-05	0.00409555	GSMUA_Achr6G02140_001	M0T3G2	Cysteine dioxygenase (EC 1.13.11.20)	103986769			cysteine dioxygenase activity [GO:0017172]; metal ion binding [GO:0046872]	plant cysteine oxidase 3-like
799.729	4.924	0.436029	8.99939	2.26984e-19	1.38787e-15	GSMUA_Achr6G02260_001	M0T3H4	Uncharacterized protein	103986721				peamaclein-like
952.815	3.32201	0.547243	4.2431	2.20457e-05	0.00526547	GSMUA_Achr6G04470_001	M0T445	Procollagen-proline 4-dioxygenase (EC 1.14.11.2)	103986947	peptidyl-proline hydroxylation to 4-hydroxy-L-proline [GO:0018401]	endoplasmic reticulum [GO:0005783]; endoplasmic reticulum membrane [GO:0005789]	iron ion binding [GO:0005506]; L-ascorbic acid binding [GO:0031418]; procollagen-proline 4-dioxygenase activity [GO:0004656]	probable prolyl 4-hydroxylase 6
2700.68	3.86405	0.709806	4.03498	5.46062e-05	0.0108345	GSMUA_Achr6G04570_001	M0T455	Uncharacterized protein	103986961		integral component of membrane [GO:0016021]		early nodulin-93-like
6674.05	4.24648	0.627245	5.17577	2.26968e-07	9.91268e-05	GSMUA_Achr6G04580_001	M0T456	Uncharacterized protein	103986959		integral component of membrane [GO:0016021]		early nodulin-93-like
144.376	22.5975	4.78497	4.51362	6.3731e-06	0.00187345	GSMUA_Achr6G09990_001	M0T5P8	eRF1_3 domain-containing protein	103987421	cytoplasmic translational termination [GO:0002184]	cytosol [GO:0005829]; translation release factor complex [GO:0018444]	sequence-specific mRNA binding [GO:1990825]; translation release factor activity, codon specific [GO:0016149]	eukaryotic peptide chain release factor subunit 1-3
916.115	2.49955	0.371733	4.03396	5.48452e-05	0.0108345	GSMUA_Achr6G10760_001	M0T5X5	Uncharacterized protein	103987488	sphingoid catabolic process [GO:0046521]	integral component of membrane [GO:0016021]		KH domain-containing protein At4g18375
79.9147	4.51022	0.86119	4.07601	4.58143e-05	0.00940024	GSMUA_Achr6G12090_001	M0T6A7	Uncharacterized protein	103987611	adenine transport [GO:0015853]; guanine transport [GO:0015854]	integral component of membrane [GO:0016021]; plasma membrane [GO:0005886]	purine nucleobase transmembrane transporter activity [GO:0005345]	adenine/guanine permease AZG2-like
1341.17	4.4709	0.537433	6.4583	1.05887e-10	1.33249e-07	GSMUA_Achr6G18590_001	M0T857	Uncharacterized protein	103988144	formaldehyde catabolic process [GO:0046294]	cytosol [GO:0005829]	alcohol dehydrogenase activity, zinc-dependent [GO:0004024]; S-(hydroxymethyl)glutathione dehydrogenase activity [GO:0051903]; zinc ion binding [GO:0008270]	alcohol dehydrogenase 3
306.861	5.24382	0.849959	4.99297	5.9457e-07	0.000236067	GSMUA_Achr6G19150_001	M0T8B3	Uncharacterized protein	103988185				uncharacterized
20216.8	3.06884	0.341222	6.06303	1.33585e-09	1.13443e-06	GSMUA_Achr6G20420_001	M0T8P0	Uncharacterized protein	103988578		mitochondrion [GO:0005739]		late embryogenesis abundant protein Lea5-D
3700.09	3.91763	0.39601	7.36755	1.73789e-13	3.5508e-10	GSMUA_Achr6G21990_001	M0T947	Peroxidase (EC 1.11.1.7)	103988743	hydrogen peroxide catabolic process [GO:0042744]; response to oxidative stress [GO:0006979]	extracellular region [GO:0005576]; plant-type cell wall [GO:0009505]; plasmodesma [GO:0009506]	heme binding [GO:0020037]; metal ion binding [GO:0046872]; peroxidase activity [GO:0004601]	peroxidase 27-like
103.232	3.44576	0.6419	3.81019	0.000138862	0.0234546	GSMUA_Achr6G26280_001	M0TAC3	AP2/ERF domain-containing protein	103989124		nucleus [GO:0005634]	DNA binding [GO:0003677]; DNA-binding transcription factor activity [GO:0003700]	dehydration-responsive element-binding protein 3-like
1153.63	2.36578	0.319833	4.27028	1.95229e-05	0.00485246	GSMUA_Achr6G26640_001	M0TAF9	CCT domain-containing protein	103989152		nucleus [GO:0005634]		uncharacterized
187.216	3.19407	0.549921	3.98979	6.61332e-05	0.0126364	GSMUA_Achr6G29920_001	M0TBD7	Cysteine dioxygenase (EC 1.13.11.20)	103989858			cysteine dioxygenase activity [GO:0017172]; metal ion binding [GO:0046872]	plant cysteine oxidase 2-like
141.843	22.6139	4.78491	4.5171	6.2692e-06	0.00186668	GSMUA_Achr6G33000_001	M0TC94	Uncharacterized protein	103989716			carbohydrate binding [GO:0030246]	pentatricopeptide repeat-containing protein At1g62350-like
1174.31	5.30561	0.315898	13.6298	2.6642e-42	8.145e-38	GSMUA_Achr6G34380_001	M0TCN1	Hydrolase_4 domain-containing protein	103990144		membrane [GO:0016020]	lipase activity [GO:0016298]	caffeoylshikimate esterase-like
375.049	3.15109	0.468664	4.58983	4.4361e-06	0.00144277	GSMUA_Achr6G35880_001	M0TD31	Cysteine dioxygenase (EC 1.13.11.20)	103990010			cysteine dioxygenase activity [GO:0017172]; metal ion binding [GO:0046872]	plant cysteine oxidase 2-like
1585.31	3.47923	0.489309	5.06679	4.04582e-07	0.000167147	GSMUA_Achr7G00710_001	M0TDL1	Uncharacterized protein	103990987				glycine, alanine and asparagine-rich protein-like
3544.02	2.96383	0.280761	6.99466	2.659e-12	4.78182e-09	GSMUA_Achr7G15900_001	M0THX7	Ribulose bisphosphate carboxylase small subunit (RuBisCO small subunit)	103991922	photorespiration [GO:0009853]; reductive pentose-phosphate cycle [GO:0019253]	chloroplast [GO:0009507]	monooxygenase activity [GO:0004497]; ribulose-bisphosphate carboxylase activity [GO:0016984]	ribulose bisphosphate carboxylase small chain clone 512
2431.83	3.03529	0.401954	5.06348	4.11669e-07	0.000167807	GSMUA_Achr7G16100_001	M0THZ7	Non-specific serine/threonine protein kinase (EC 2.7.11.1)	103991975	signal transduction [GO:0007165]	integral component of membrane [GO:0016021]	ATP binding [GO:0005524]; protein serine kinase activity [GO:0106310]; protein threonine kinase activity [GO:0106311]	CBL-interacting serine/threonine-protein kinase 5-like
239.536	2.40942	0.377332	3.73523	0.000187546	0.0303369	GSMUA_Achr7G17310_001	M0TIB8	Protein-serine/threonine phosphatase (EC 3.1.3.16)	103992063	protein dephosphorylation [GO:0006470]		protein serine/threonine phosphatase activity [GO:0004722]; protein serine phosphatase activity [GO:0106306]; protein threonine phosphatase activity [GO:0106307]	probable protein phosphatase 2C 44
6276.23	3.11537	0.362011	5.8434	5.11464e-09	3.63639e-06	GSMUA_Achr7G19950_001	M0TJ32	Uncharacterized protein	103992346				snakin-2
2091.93	2.35759	0.316424	4.29042	1.78336e-05	0.00451254	GSMUA_Achr7G20850_001	M0TJC2	H(+)-exporting diphosphatase (EC 7.1.3.1)	103992412		integral component of membrane [GO:0016021]	inorganic diphosphatase activity [GO:0004427]; pyrophosphate hydrolysis-driven proton transmembrane transporter activity [GO:0009678]	pyrophosphate-energized vacuolar membrane proton pump-like
37.986	7.74938	1.74299	3.8723	0.000107814	0.0193922	GSMUA_Achr8G08560_001	M0TNQ9	Uncharacterized protein	103993505			ATP binding [GO:0005524]; protein kinase activity [GO:0004672]; protein serine/threonine kinase activity [GO:0004674]	dual specificity protein kinase shkC-like
259.428	3.06487	0.573668	3.59942	0.000318922	0.0464289	GSMUA_Achr8G11150_001	M0TPG8	MFS domain-containing protein	103993281	phosphate ion homeostasis [GO:0055062]	integral component of membrane [GO:0016021]	transmembrane transporter activity [GO:0022857]	putative glycerol-3-phosphate transporter 1
204.089	3.52813	0.625345	4.04278	5.2821e-05	0.0106943	GSMUA_Achr8G11320_001	M0TPI5	MLO-like protein	MLO 103993264	defense response [GO:0006952]; response to biotic stimulus [GO:0009607]	integral component of membrane [GO:0016021]	calmodulin binding [GO:0005516]	MLO-like protein 6
753.208	3.88646	0.449828	6.41682	1.39154e-10	1.63624e-07	GSMUA_Achr8G20790_001	M0TS82	Uncharacterized protein	103995453			hydrolase activity [GO:0016787]	uncharacterized
4721.97	2.09178	0.300919	3.62816	0.000285448	0.042778	GSMUA_Achr8G21350_001	M0TSD8	Superoxide dismutase (EC 1.15.1.1)	103995405		mitochondrion [GO:0005739]	manganese ion binding [GO:0030145]; superoxide dismutase activity [GO:0004784]	superoxide dismutase [Mn], mitochondrial
30.7805	7.8339	1.6741	4.08213	4.46249e-05	0.00928077	GSMUA_Achr8G24900_001	M0TTE3	Uncharacterized protein	103996524	translation [GO:0006412]	mitochondrial large ribosomal subunit [GO:0005762]	structural constituent of ribosome [GO:0003735]	uncharacterized
655.512	24.583	4.78472	4.92881	8.273e-07	0.00031199	GSMUA_Achr8G25900_001	M0TTP3	Uncharacterized protein	103996233				uncharacterized
1223.76	3.67874	0.456965	5.86203	4.5724e-09	3.40945e-06	GSMUA_Achr8G26410_001	M0TTU4	Uncharacterized protein
47118.2	4.89124	0.584032	6.66272	2.68797e-11	3.89685e-08	GSMUA_Achr8G29470_001	M0TUQ0	Uncharacterized protein	103995941	formaldehyde catabolic process [GO:0046294]	cytosol [GO:0005829]	alcohol dehydrogenase activity, zinc-dependent [GO:0004024]; S-(hydroxymethyl)glutathione dehydrogenase activity [GO:0051903]; zinc ion binding [GO:0008270]	alcohol dehydrogenase 1
591.048	3.12138	0.37471	5.66138	1.50157e-08	9.56373e-06	GSMUA_Achr8G31820_001	M0TVD4	Uncharacterized protein	103995747	protein folding in endoplasmic reticulum [GO:0034975]	endoplasmic reticulum membrane [GO:0005789]; integral component of membrane [GO:0016021]	oxidoreductase activity, acting on a sulfur group of donors, disulfide as acceptor [GO:0016671]; protein disulfide isomerase activity [GO:0003756]; protein disulfide oxidoreductase activity [GO:0015035]	endoplasmic reticulum oxidoreductin-1-like
372.106	5.28344	0.603459	7.09815	1.26435e-12	2.41586e-09	GSMUA_Achr9G10720_001	M0TZ81	Jacalin-type lectin domain-containing protein	103997576			carbohydrate binding [GO:0030246]	horcolin-like
1356.09	3.80381	0.617893	4.53769	5.68729e-06	0.0017633	GSMUA_Achr9G12200_001	M0TZM9	Uncharacterized protein
8714.28	3.7063	0.754399	3.58736	0.000334044	0.0483922	GSMUA_Achr9G23750_001	M0U2Y2	Pyruvate kinase (EC 2.7.1.40)	103998788	glycolytic process [GO:0006096]	cytoplasm [GO:0005737]	ATP binding [GO:0005524]; kinase activity [GO:0016301]; magnesium ion binding [GO:0000287]; potassium ion binding [GO:0030955]; pyruvate kinase activity [GO:0004743]	pyruvate kinase, cytosolic isozyme
445.894	3.56192	0.53477	4.79069	1.66208e-06	0.000590852	GSMUA_Achr9G26700_001	M0U3S7	Uncharacterized protein	103999135		integral component of membrane [GO:0016021]		uncharacterized
372.157	4.09498	0.645027	4.79822	1.60082e-06	0.000575769	GSMUA_Achr9G27290_001	M0U3Y6	Uncharacterized protein	103999183	cellular manganese ion homeostasis [GO:0030026]; intracellular sequestering of iron ion [GO:0006880]	integral component of membrane [GO:0016021]; membrane [GO:0016020]; vacuolar membrane [GO:0005774]	iron ion transmembrane transporter activity [GO:0005381]; manganese ion transmembrane transporter activity [GO:0005384]	vacuolar iron transporter 1.1-like
238.63	3.6335	0.734349	3.58617	0.000335573	0.0483922	GSMUA_Achr9G30060_001	M0U4R3	Uncharacterized protein
604.365	3.20428	0.535322	4.11767	3.82722e-05	0.00818222	GSMUA_Achr9G30080_001	M0U4R5	Uncharacterized protein
3323.26	4.03156	0.654201	4.63399	3.58676e-06	0.00120499	GSMUA_Achr9G30120_001	M0U4R9	Uncharacterized protein	103999581				uncharacterized
115.239	5.2648	1.10733	3.85144	0.000117427	0.0205432	GSMUA_AchrUn_randomG03440_001	M0U606	Uncharacterized protein	103973034				uncharacterized
3099.65	2.06466	0.246174	4.3248	1.52667e-05	0.00405855	GSMUA_AchrUn_randomG03500_001	M0U612	HTH myb-type domain-containing protein	103973037	response to auxin [GO:0009733]; response to ethylene [GO:0009723]; response to gibberellin [GO:0009739]	nucleus [GO:0005634]	DNA binding [GO:0003677]	transcription factor MYB1R1-like
174.151	4.25566	0.784535	4.1498	3.32769e-05	0.00726672	GSMUA_AchrUn_randomG07260_001	M0U737	Phospholipase D (EC 3.1.4.4)	103998536	phosphatidylcholine metabolic process [GO:0046470]; phospholipid catabolic process [GO:0009395]	plasma membrane [GO:0005886]	calcium ion binding [GO:0005509]; N-acylphosphatidylethanolamine-specific phospholipase D activity [GO:0070290]; phospholipase D activity [GO:0004630]	phospholipase D delta-like
3872.13	3.77388	0.553211	5.01415	5.32679e-07	0.000214277	GSMUA_AchrUn_randomG09790_001	M0U7T9	AP2/ERF domain-containing protein	103973594		nucleus [GO:0005634]	DNA binding [GO:0003677]; DNA-binding transcription factor activity [GO:0003700]	ethylene-responsive transcription factor ERF071-like
2455.32	2.95839	0.349638	5.6012	2.12877e-08	1.27609e-05	GSMUA_AchrUn_randomG11220_001	M0U881	Pyruvate decarboxylase (EC 4.1.1.1)	103973721		cytosol [GO:0005829]	carboxy-lyase activity [GO:0016831]; magnesium ion binding [GO:0000287]; pyruvate decarboxylase activity [GO:0004737]; thiamine pyrophosphate binding [GO:0030976]	pyruvate decarboxylase 1
1833.31	3.07617	0.497645	4.172	3.01943e-05	0.0067875	GSMUA_AchrUn_randomG11830_001	M0U8E2	Cytochrome b5 heme-binding domain-containing protein	103973764		integral component of membrane [GO:0016021]; intracellular membrane-bounded organelle [GO:0043231]; membrane [GO:0016020]	electron transfer activity [GO:0009055]; heme binding [GO:0020037]; metal ion binding [GO:0046872]	cytochrome b5
7670.28	4.12127	0.628042	4.96985	6.70054e-07	0.000259302	GSMUA_AchrUn_randomG12090_001	M0U8G8	HIG1 domain-containing protein	103973786	mitochondrial cytochrome c oxidase assembly [GO:0033617]	integral component of mitochondrial inner membrane [GO:0031305]; mitochondrial respirasome [GO:0005746]		uncharacterized
1546.37	3.80912	0.696351	4.03405	5.4824e-05	0.0108345	GSMUA_AchrUn_randomG27040_001	M0UCR2	Uncharacterized protein	103974663			heme binding [GO:0020037]; iron ion binding [GO:0005506]; monooxygenase activity [GO:0004497]; oxidoreductase activity, acting on paired donors, with incorporation or reduction of molecular oxygen [GO:0016705]	trans-cinnamate 4-monooxygenase-like

## Sheet: T2vsT0(down)
baseMean	log2FoldChange	lfcSE	stat	pvalue	padj	Genes	UNIPROT ID	Protein names	Gene names	Gene ontology (biological process)	Gene ontology (cellular component)	Gene ontology (molecular function)	Gene description
1640.42	-2.83601	0.501908	-3.65806	0.000254133	0.0386535	GSMUA_Achr10G00550_001	M0RE82	BHLH domain-containing protein	103999639			protein dimerization activity [GO:0046983]	transcription factor ILR3-like
34.7112	-4.07386	0.83195	-3.69477	0.000220087	0.0346829	GSMUA_Achr10G01920_001	M0REL9	RING-type domain-containing protein	103999768	protein ubiquitination [GO:0016567]	integral component of membrane [GO:0016021]	ubiquitin protein ligase binding [GO:0031625]	RING-H2 finger protein ATL46-like
358.124	-2.74223	0.306567	-5.68304	1.32323e-08	8.60721e-06	GSMUA_Achr10G12910_001	M0RHR7	BZIP domain-containing protein	104000968	positive regulation of transcription, DNA-templated [GO:0045893]	nucleus [GO:0005634]	DNA-binding transcription factor activity [GO:0003700]; transcription regulatory region sequence-specific DNA binding [GO:0000976]	ocs element-binding factor 1-like
55.3954	-10.9634	2.16283	-4.60665	4.09207e-06	0.00135981	GSMUA_Achr10G15580_001	M0RII4	Uncharacterized protein	103968350				protein SELF-PRUNING-like
134.398	-3.50531	0.480594	-5.21293	1.85878e-07	8.5484e-05	GSMUA_Achr10G17810_001	M0RJ56	IPPc domain-containing protein	103968536	phosphatidylinositol dephosphorylation [GO:0046856]		phosphatidylinositol-3,4,5-trisphosphate 5-phosphatase activity [GO:0034485]; phosphatidylinositol-4,5-bisphosphate 5-phosphatase activity [GO:0004439]	type IV inositol polyphosphate 5-phosphatase 9-like
196.139	-3.46502	0.628401	-3.92269	8.75673e-05	0.0162249	GSMUA_Achr10G19080_001	M0RJI3	Uncharacterized protein	103968644	circadian rhythm [GO:0007623]; regulation of transcription, DNA-templated [GO:0006355]			protein LNK1
103.479	-5.28068	0.84339	-5.07556	3.86356e-07	0.000161804	GSMUA_Achr10G22240_001	M0RKE9	Uncharacterized protein	103968936		integral component of membrane [GO:0016021]	water channel activity [GO:0015250]	probable aquaporin TIP2-2
79.2104	-4.51111	0.941611	-3.72883	0.000192369	0.0308369	GSMUA_Achr10G24510_001	M0RL26	Trehalose 6-phosphate phosphatase (EC 3.1.3.12)	103969123	trehalose biosynthetic process [GO:0005992]		trehalose-phosphatase activity [GO:0004805]	probable trehalose-phosphate phosphatase 6
164.395	-6.55504	1.18393	-4.69204	2.70494e-06	0.000918838	GSMUA_Achr10G25530_001	M0RLC7	Uncharacterized protein	103969916				uncharacterized
1043.98	-2.81337	0.432951	-4.18841	2.80917e-05	0.00655588	GSMUA_Achr10G25740_001	M0RLE8	Thioredoxin domain-containing protein	103969231		integral component of membrane [GO:0016021]		thioredoxin-like 1-2, chloroplastic
781.537	-2.90137	0.371892	-5.11269	3.176e-07	0.000134857	GSMUA_Achr10G26720_001	M0RLP6	Oxoglutarate dehydrogenase (succinyl-transferring) (EC 1.2.4.2)	103969312	tricarboxylic acid cycle [GO:0006099]	mitochondrion [GO:0005739]; oxoglutarate dehydrogenase complex [GO:0045252]	oxoglutarate dehydrogenase (succinyl-transferring) activity [GO:0004591]; thiamine pyrophosphate binding [GO:0030976]	2-oxoglutarate dehydrogenase, mitochondrial
627.832	-2.10828	0.300955	-3.68254	0.000230918	0.0358356	GSMUA_Achr10G27590_001	M0RLY3	Inositol oxygenase (EC 1.13.99.1)	103969394	inositol catabolic process [GO:0019310]; L-ascorbic acid biosynthetic process [GO:0019853]	cytoplasm [GO:0005737]; integral component of membrane [GO:0016021]	ATP binding [GO:0005524]; inositol oxygenase activity [GO:0050113]; iron ion binding [GO:0005506]; protein serine/threonine kinase activity [GO:0004674]	probable inositol oxygenase
449.41	-2.8648	0.509608	-3.65928	0.000252928	0.0386535	GSMUA_Achr11G02710_001	M0RNV1	HMA domain-containing protein	103970249			metal ion binding [GO:0046872]	heavy metal-associated isoprenylated plant protein 21
226.205	-3.04647	0.555187	-3.68609	0.000227729	0.0357032	GSMUA_Achr11G03470_001	M0RP27	Rab-GAP TBC domain-containing protein	103970315	activation of GTPase activity [GO:0090630]; intracellular protein transport [GO:0006886]		GTPase activator activity [GO:0005096]	GTPase-activating protein gyp7-like
29.9827	-10.1028	2.07355	-4.38997	1.13366e-05	0.00315074	GSMUA_Achr11G13780_001	M0RS08	Glutaredoxin domain-containing protein	103971452		cytoplasm [GO:0005737]	protein disulfide oxidoreductase activity [GO:0015035]	putative glutaredoxin-C14
25.455	-9.88772	2.41494	-3.68031	0.000232953	0.0359688	GSMUA_Achr11G14460_001	M0RS76	Uncharacterized protein	103971399				protein PHLOEM PROTEIN 2-LIKE A9-like
7717.13	-2.17893	0.317822	-3.70941	0.000207747	0.0329079	GSMUA_Achr11G14880_001	M0RSB8	Uncharacterized protein	103971374	eukaryotic translation initiation factor 4F complex assembly [GO:0097010]; formation of translation preinitiation complex [GO:0001731]	nucleolus [GO:0005730]	ribosomal small subunit binding [GO:0043024]; RNA strand annealing activity [GO:0033592]; RNA strand-exchange activity [GO:0034057]	nucleolin 2-like
232.582	-11.6048	1.56067	-6.79504	1.08285e-11	1.74236e-08	GSMUA_Achr11G18220_001	M0RTA2	Smr domain-containing protein	103971772				pentatricopeptide repeat-containing protein At1g79490, mitochondrial
42.8427	-10.5117	2.46467	-3.85924	0.00011374	0.0200997	GSMUA_Achr11G25780_001	M0RVF8	MFS domain-containing protein	103972670		integral component of membrane [GO:0016021]	symporter activity [GO:0015293]	sugar carrier protein C-like
30.7908	-9.92829	2.10785	-4.23573	2.27813e-05	0.005399	GSMUA_Achr11G26000_001	M0RVI0	Arf-GAP domain-containing protein	103972677	positive regulation of GTPase activity [GO:0043547]		GTPase activator activity [GO:0005096]	probable ADP-ribosylation factor GTPase-activating protein AGD5
1073.75	-2.61607	0.310058	-5.21217	1.86649e-07	8.5484e-05	GSMUA_Achr1G02260_001	M0RWD4	Glutathione transferase (EC 2.5.1.18)	103993924	glutathione metabolic process [GO:0006749]	cytoplasm [GO:0005737]	glutathione binding [GO:0043295]; glutathione transferase activity [GO:0004364]	glutathione S-transferase F10
86.2672	-3.72133	0.622722	-4.37006	1.24214e-05	0.00339061	GSMUA_Achr1G02270_001	M0RWD5	Glutathione transferase (EC 2.5.1.18)	103993843	glutathione metabolic process [GO:0006749]	cytoplasm [GO:0005737]	glutathione binding [GO:0043295]; glutathione transferase activity [GO:0004364]	glutathione S-transferase F8, chloroplastic
3417.08	-2.56162	0.344368	-4.53473	5.7677e-06	0.0017633	GSMUA_Achr1G05210_001	M0RX79	BOWMAN_BIRK domain-containing protein	103971106		extracellular region [GO:0005576]	serine-type endopeptidase inhibitor activity [GO:0004867]	Bowman-Birk type proteinase inhibitor-like
511.671	-3.00009	0.51745	-3.86529	0.000110959	0.0198377	GSMUA_Achr1G07020_001	M0RXR0	Response regulatory domain-containing protein	103979816	phosphorelay signal transduction system [GO:0000160]			two-component response regulator ORR6-like
1094.78	-3.63679	0.326508	-8.07572	6.70774e-16	2.27854e-12	GSMUA_Achr1G07090_001	M0RXR7	Uncharacterized protein	103979772				uncharacterized
23172.6	-2.4245	0.29126	-4.89081	1.00422e-06	0.000369892	GSMUA_Achr1G17560_001	M0S0R4	Uncharacterized protein	103983085				catalase isozyme A
4820.81	-2.25005	0.294553	-4.2439	2.19672e-05	0.00526547	GSMUA_Achr1G20950_001	M0S1Q3	NtCtMGAM_N domain-containing protein	103992152	carbohydrate metabolic process [GO:0005975]		carbohydrate binding [GO:0030246]; hydrolase activity, hydrolyzing O-glycosyl compounds [GO:0004553]	alpha-xylosidase 1
510.201	-3.89741	0.45537	-6.36277	1.98143e-10	2.16343e-07	GSMUA_Achr1G25340_001	M0S2Z1	BZIP domain-containing protein	103997505	positive regulation of transcription, DNA-templated [GO:0045893]	nucleus [GO:0005634]	DNA-binding transcription factor activity [GO:0003700]; transcription regulatory region sequence-specific DNA binding [GO:0000976]	bZIP transcription factor 11-like
408.677	-26.4051	4.78484	-5.3095	1.09928e-07	5.79436e-05	GSMUA_Achr1G25370_001	M0S2Z4	Uncharacterized protein	103997516			GTP binding [GO:0005525]	nucleolar GTP-binding protein 1-like
36.2573	-10.3974	2.12479	-4.42273	9.74594e-06	0.00278461	GSMUA_Achr1G26720_001	M0S3C9	Glutaredoxin domain-containing protein	103999078		cytoplasm [GO:0005737]	protein disulfide oxidoreductase activity [GO:0015035]	putative glutaredoxin-C14
25.1573	-9.87114	2.46448	-3.5996	0.000318709	0.0464289	GSMUA_Achr1G26880_001	M0S3E5	Uncharacterized protein	103999329		integral component of membrane [GO:0016021]		probable vacuolar amino acid transporter YPQ1
160.202	-3.04762	0.453371	-4.51643	6.28904e-06	0.00186668	GSMUA_Achr1G27960_001	M0S3Q3	Uncharacterized protein	104000267			serine-type endopeptidase activity [GO:0004252]	subtilisin-like protease SBT3.9
65.8146	-4.94111	1.10173	-3.5772	0.000347289	0.0498465	GSMUA_Achr2G03810_001	M0S4X2	GRAM domain-containing protein	103971422				GEM-like protein 4
105.096	-5.68749	0.704197	-6.6565	2.80422e-11	3.89685e-08	GSMUA_Achr2G10670_001	M0S6V8	GRAM domain-containing protein	103975847				putative GEM-like protein 8
106.841	-6.22487	1.3643	-3.82972	0.000128289	0.0219109	GSMUA_Achr2G13440_001	M0S7N5	LOB domain-containing protein	103975632	multicellular organism development [GO:0007275]; regulation of gene expression [GO:0010468]			LOB domain-containing protein 37-like
144.427	-4.81798	0.589498	-6.47666	9.37757e-11	1.24648e-07	GSMUA_Achr2G16380_001	M0S8H9	Laccase (EC 1.10.3.2)	103975383	lignin catabolic process [GO:0046274]	apoplast [GO:0048046]	copper ion binding [GO:0005507]; hydroquinone:oxygen oxidoreductase activity [GO:0052716]; oxidoreductase activity [GO:0016491]	laccase-4-like
68.8917	-11.1913	1.62418	-6.27471	3.50288e-10	3.56966e-07	GSMUA_Achr2G21450_001	M0S9Y6	Acyl carrier protein	103976770	fatty acid biosynthetic process [GO:0006633]; response to light stimulus [GO:0009416]	chloroplast envelope [GO:0009941]; chloroplast stroma [GO:0009570]		acyl carrier protein 4, chloroplastic-like
24.7466	-9.06455	1.97719	-4.07879	4.52714e-05	0.00935159	GSMUA_Achr3G11780_001	M0SDU5	Lipoxygenase (EC 1.13.11.-)	103977941	fatty acid biosynthetic process [GO:0006633]; lipid oxidation [GO:0034440]; oxylipin biosynthetic process [GO:0031408]		metal ion binding [GO:0046872]; oxidoreductase activity, acting on single donors with incorporation of molecular oxygen, incorporation of two atoms of oxygen [GO:0016702]	linoleate 13S-lipoxygenase 2-1, chloroplastic
2755.45	-2.10525	0.295455	-3.74082	0.00018342	0.0298272	GSMUA_Achr3G16100_001	M0SF26	Uncharacterized protein	103978422	chloride transport [GO:0006821]	integral component of membrane [GO:0016021]; intracellular membrane-bounded organelle [GO:0043231]; plant-type vacuole membrane [GO:0009705]	nitrate:proton symporter activity [GO:0009671]; voltage-gated chloride channel activity [GO:0005247]	chloride channel protein CLC-a-like
343.852	-3.02758	0.44237	-4.58345	4.57361e-06	0.00147184	GSMUA_Achr3G26290_001	M0SHZ5	Cytokin-bind domain-containing protein	103979527	cytokinin metabolic process [GO:0009690]		cytokinin dehydrogenase activity [GO:0019139]; flavin adenine dinucleotide binding [GO:0050660]; oxidoreductase activity [GO:0016491]	cytokinin dehydrogenase 6-like
629.248	-5.00603	0.875877	-4.57374	4.79104e-06	0.00152575	GSMUA_Achr4G02600_001	M0SKH7	Uncharacterized protein	103980237				uncharacterized
189.046	-4.83294	0.953229	-4.02101	5.79496e-05	0.0113566	GSMUA_Achr4G07170_001	M0SLT4	Homeobox domain-containing protein	103980830	positive regulation of transcription, DNA-templated [GO:0045893]	nucleus [GO:0005634]	DNA-binding transcription factor activity, RNA polymerase II-specific [GO:0000981]; sequence-specific DNA binding [GO:0043565]	homeobox-leucine zipper protein HOX12
50.5669	-24.2736	4.78518	-4.86368	1.15226e-06	0.000419368	GSMUA_Achr4G10190_001	M0SMN6	Uncharacterized protein	103981079			oxidoreductase activity [GO:0016491]	probable glycerol-3-phosphate dehydrogenase
904.799	-2.34541	0.346652	-3.88117	0.000103956	0.0189176	GSMUA_Achr4G13090_001	M0SNH4	CRAL-TRIO domain-containing protein	103981326				phosphatidylinositol/phosphatidylcholine transfer protein SFH1-like
80.0718	-4.89976	0.791577	-4.92658	8.36818e-07	0.00031199	GSMUA_Achr4G13990_001	M0SNR4	MFS domain-containing protein	103981398		integral component of membrane [GO:0016021]	symporter activity [GO:0015293]	polyol transporter 5-like
101.266	-3.66606	0.734259	-3.63096	0.000282369	0.042525	GSMUA_Achr4G14500_001	M0SNW5	Sulfotransferase (EC 2.8.2.-)	103981436	sulfation [GO:0051923]	cytoplasm [GO:0005737]	sulfotransferase activity [GO:0008146]	flavonol sulfotransferase-like
301.493	-2.30147	0.359129	-3.62395	0.000290141	0.0432693	GSMUA_Achr4G25790_001	M0SS40	Prolyl endopeptidase (EC 3.4.21.-)	103982704		cytosol [GO:0005829]	endopeptidase activity [GO:0004175]; oligopeptidase activity [GO:0070012]; serine-type endopeptidase activity [GO:0004252]	prolyl endopeptidase-like
28.478	-10.0498	2.3188	-3.90281	9.50805e-05	0.0175109	GSMUA_Achr4G25990_001	M0SS60	GRAM domain-containing protein	103982689				putative GEM-like protein 8
63.8585	-4.20072	0.731582	-4.37506	1.21399e-05	0.00334361	GSMUA_Achr4G26140_001	M0SS75	Cytochrome b561 domain-containing protein	103982679		integral component of membrane [GO:0016021]	metal ion binding [GO:0046872]; oxidoreductase activity [GO:0016491]	probable ascorbate-specific transmembrane electron transporter 1
222.588	-3.8395	0.498935	-5.69113	1.26205e-08	8.38766e-06	GSMUA_Achr4G29630_001	M0ST75	Glutathione transferase (EC 2.5.1.18)	103982403	glutathione metabolic process [GO:0006749]	cytoplasm [GO:0005737]	glutathione binding [GO:0043295]; glutathione transferase activity [GO:0004364]	glutathione S-transferase F10-like
121.414	-8.79311	1.84663	-4.22018	2.44111e-05	0.00574073	GSMUA_Achr5G02250_001	M0SV04	Uncharacterized protein
119.849	-4.96519	0.911316	-4.35106	1.35481e-05	0.00366543	GSMUA_Achr5G07290_001	M0SWF8	Dof-type domain-containing protein	103984166	regulation of transcription, DNA-templated [GO:0006355]	nucleus [GO:0005634]	DNA binding [GO:0003677]	dof zinc finger protein DOF2.1-like
1573.23	-6.4084	0.734117	-7.36722	1.74218e-13	3.5508e-10	GSMUA_Achr5G09660_001	M0SX45	Uncharacterized protein	103984710				ATP-dependent zinc metalloprotease FTSH 5, mitochondrial-like
116.555	-6.38884	0.772941	-6.97187	3.1275e-12	5.31189e-09	GSMUA_Achr5G10210_001	M0SXA0	Uncharacterized protein				metal ion binding [GO:0046872]
66.6137	-5.30482	0.937816	-4.59026	4.42698e-06	0.00144277	GSMUA_Achr5G10930_001	M0SXH2	Uncharacterized protein	103984599				uncharacterized
547.886	-3.69826	0.609837	-4.42457	9.66366e-06	0.00278461	GSMUA_Achr5G11840_001	M0SXR3	Cytokinin dehydrogenase (EC 1.5.99.12)	103984521	cytokinin metabolic process [GO:0009690]	extracellular space [GO:0005615]	cytokinin dehydrogenase activity [GO:0019139]; FAD binding [GO:0071949]; oxidoreductase activity [GO:0016491]	cytokinin dehydrogenase 3-like
59.6644	-5.26619	1.16883	-3.64995	0.000262289	0.0396965	GSMUA_Achr5G15800_001	M0SYV9	Peroxidase (EC 1.11.1.7)	103985045	hydrogen peroxide catabolic process [GO:0042744]; response to oxidative stress [GO:0006979]	extracellular region [GO:0005576]; plant-type cell wall [GO:0009505]; plasmodesma [GO:0009506]	heme binding [GO:0020037]; metal ion binding [GO:0046872]; peroxidase activity [GO:0004601]	peroxidase 5
114.902	-5.93196	1.18312	-4.16863	3.06442e-05	0.00683836	GSMUA_Achr5G17010_001	M0SZ80	Uncharacterized protein	103985221				myb-related protein 308-like
49.5258	-4.38276	0.843865	-4.00865	6.10668e-05	0.0118913	GSMUA_Achr5G17060_001	M0SZ85	NAC domain-containing protein	103985222	regulation of transcription, DNA-templated [GO:0006355]		DNA binding [GO:0003677]	NAC domain-containing protein 35
34.2313	-10.0147	2.17512	-4.14444	3.40642e-05	0.00738589	GSMUA_Achr5G22010_001	M0T0M6	Tify domain-containing protein	103985540	regulation of defense response [GO:0031347]; regulation of jasmonic acid mediated signaling pathway [GO:2000022]; response to wounding [GO:0009611]	nucleus [GO:0005634]		protein TIFY 3
362.515	-5.73576	1.26163	-3.75369	0.000174248	0.0286403	GSMUA_Achr5G22170_001	M0T0P2	Cytokin-bind domain-containing protein	103985902	cytokinin metabolic process [GO:0009690]		cytokinin dehydrogenase activity [GO:0019139]; flavin adenine dinucleotide binding [GO:0050660]; oxidoreductase activity [GO:0016491]	cytokinin dehydrogenase 6-like
32.8187	-10.2543	2.17617	-4.25256	2.11337e-05	0.00521048	GSMUA_Achr5G24590_001	M0T1D4	Uncharacterized protein	103985990			calcium ion binding [GO:0005509]	calcium-binding protein CML38-like
708.842	-4.04088	0.816211	-3.72561	0.000194846	0.0310251	GSMUA_Achr5G28200_001	M0T2E4	Asparagine synthetase [glutamine-hydrolyzing] (EC 6.3.5.4)	103986184	asparagine biosynthetic process [GO:0006529]; glutamine metabolic process [GO:0006541]	cytosol [GO:0005829]	asparagine synthase (glutamine-hydrolyzing) activity [GO:0004066]; ATP binding [GO:0005524]	asparagine synthetase
2886.59	-3.95892	0.62485	-4.73541	2.18612e-06	0.000759478	GSMUA_Achr6G00590_001	M0T307	Uncharacterized protein	103986582		cytoplasm [GO:0005737]	acid-amino acid ligase activity [GO:0016881]	lysosomal amino acid transporter 1 homolog
348.131	-3.34683	0.547034	-4.29009	1.786e-05	0.00451254	GSMUA_Achr6G07370_001	M0T4Y6	Uncharacterized protein	103987207		integral component of membrane [GO:0016021]	transmembrane transporter activity [GO:0022857]	protein NRT1/ PTR FAMILY 4.4-like
1131.25	-4.1747	0.542471	-5.8523	4.84811e-09	3.52896e-06	GSMUA_Achr6G07720_001	M0T521	Uncharacterized protein	103987233	secondary shoot formation [GO:0010223]; strigolactone biosynthetic process [GO:1901601]		hydrolase activity [GO:0016787]	probable strigolactone esterase DAD2
117.306	-4.66537	0.650285	-5.63655	1.7349e-08	1.08243e-05	GSMUA_Achr6G21950_001	M0T943	Fe2OG dioxygenase domain-containing protein	103988738			dioxygenase activity [GO:0051213]; metal ion binding [GO:0046872]	gibberellin 2-beta-dioxygenase 8
786.642	-3.92624	0.700758	-4.17582	2.96913e-05	0.00677405	GSMUA_Achr6G25090_001	M0TA05	Lipoxygenase (EC 1.13.11.-)	103989036	fatty acid biosynthetic process [GO:0006633]; lipid oxidation [GO:0034440]; oxylipin biosynthetic process [GO:0031408]		metal ion binding [GO:0046872]; oxidoreductase activity, acting on single donors with incorporation of molecular oxygen, incorporation of two atoms of oxygen [GO:0016702]	linoleate 9S-lipoxygenase 6-like
397.093	-4.30783	0.535282	-6.17961	6.42596e-10	5.95316e-07	GSMUA_Achr6G28010_001	M0TAU6	FAD-binding FR-type domain-containing protein	103989285		integral component of membrane [GO:0016021]; plasma membrane [GO:0005886]	oxidoreductase activity [GO:0016491]	ferric reduction oxidase 8, mitochondrial
688.956	-4.27176	0.527766	-6.19926	5.67306e-10	5.4199e-07	GSMUA_Achr6G35130_001	M0TCV6	Uncharacterized protein	103990072	carbohydrate metabolic process [GO:0005975]		catalytic activity [GO:0003824]	probable galactinol--sucrose galactosyltransferase 6
550.06	-2.43489	0.373593	-3.84079	0.00012264	0.0210751	GSMUA_Achr7G05860_001	M0TF26	F-box domain-containing protein	103990512				F-box protein PP2-A13-like
852.036	-5.62891	0.537196	-8.6168	6.88532e-18	3.5083e-14	GSMUA_Achr7G07650_001	M0TFK5	BZIP domain-containing protein	103990360		nucleus [GO:0005634]	DNA-binding transcription factor activity [GO:0003700]	basic leucine zipper 63-like
799.19	-4.1012	0.51726	-5.99545	2.02928e-09	1.63261e-06	GSMUA_Achr7G08990_001	M0TFY7	FAD-binding PCMH-type domain-containing protein	103991212	cytokinin metabolic process [GO:0009690]		cytokinin dehydrogenase activity [GO:0019139]; FAD binding [GO:0071949]; oxidoreductase activity [GO:0016491]	cytokinin dehydrogenase 6-like
2750.42	-4.55994	0.459539	-7.74677	9.42609e-15	2.61977e-11	GSMUA_Achr7G09000_001	M0TFY8	Cytokin-bind domain-containing protein	103991774	cytokinin metabolic process [GO:0009690]		cytokinin dehydrogenase activity [GO:0019139]; flavin adenine dinucleotide binding [GO:0050660]; oxidoreductase activity [GO:0016491]	cytokinin dehydrogenase 7-like
651.512	-4.57374	0.66413	-5.38109	7.40342e-08	4.11523e-05	GSMUA_Achr7G11870_001	M0TGS5	Uncharacterized protein	103991441				protein FAF-like, chloroplastic
140.112	-3.10317	0.546849	-3.84597	0.000120074	0.0208574	GSMUA_Achr7G14940_001	M0THN1	Uncharacterized protein	103991696				uncharacterized
2280.65	-2.55907	0.313466	-4.97364	6.57075e-07	0.00025754	GSMUA_Achr7G25220_001	M0TKK8	Uncharacterized protein	103992801		integral component of membrane [GO:0016021]	transmembrane transporter activity [GO:0022857]	nucleobase-ascorbate transporter 2-like
22.9363	-9.5476	2.01315	-4.24587	2.17742e-05	0.00526547	GSMUA_Achr7G27530_001	M0TL89	Homeobox domain-containing protein	103993103		nucleus [GO:0005634]	DNA-binding transcription factor activity, RNA polymerase II-specific [GO:0000981]; sequence-specific DNA binding [GO:0043565]	homeobox-leucine zipper protein HAT22-like
237.391	-6.4385	0.874045	-6.22223	4.90153e-10	4.83386e-07	GSMUA_Achr8G00620_001	M0TLG4	Uncharacterized protein	103994169	carbohydrate transport [GO:0008643]	integral component of membrane [GO:0016021]; plasma membrane [GO:0005886]	sugar transmembrane transporter activity [GO:0051119]	bidirectional sugar transporter SWEET14-like
701.57	-3.03052	0.490381	-4.1407	3.46242e-05	0.00745445	GSMUA_Achr8G03930_001	M0TME6	Cytokin-bind domain-containing protein	103993903	cytokinin metabolic process [GO:0009690]		cytokinin dehydrogenase activity [GO:0019139]; flavin adenine dinucleotide binding [GO:0050660]; oxidoreductase activity [GO:0016491]	cytokinin dehydrogenase 3-like
78.551	-4.59524	0.866277	-4.15022	3.32154e-05	0.00726672	GSMUA_Achr8G06030_001	M0TN06	Uncharacterized protein	103993725		integral component of membrane [GO:0016021]		uncharacterized
663.105	-3.1059	0.35811	-5.88061	4.08766e-09	3.1242e-06	GSMUA_Achr8G06192_001	NA	NA	NA	NA	NA	NA
884.025	-2.77906	0.457851	-3.88568	0.000102043	0.0186806	GSMUA_Achr8G10080_001	M0TP61	HMA domain-containing protein	103993375			metal ion binding [GO:0046872]	heavy metal-associated isoprenylated plant protein 3-like
15722.8	-2.62287	0.251453	-6.45396	1.08964e-10	1.33249e-07	GSMUA_Achr8G16750_001	M0TR28	Uncharacterized protein	103994773				glycine-rich domain-containing protein 1-like
323.38	-3.30099	0.605321	-3.80127	0.000143955	0.0241813	GSMUA_Achr8G22120_001	M0TSL5	BHLH domain-containing protein	103995331	regulation of transcription by RNA polymerase II [GO:0006357]	RNA polymerase II transcription regulator complex [GO:0090575]	DNA-binding transcription factor activity, RNA polymerase II-specific [GO:0000981]; protein dimerization activity [GO:0046983]; RNA polymerase II transcription regulatory region sequence-specific DNA binding [GO:0000977]	transcription factor bHLH101
795.366	-3.10006	0.475763	-4.41409	1.01434e-05	0.00287135	GSMUA_Achr8G24660_001	M0TTB9	HMA domain-containing protein	103996341		integral component of membrane [GO:0016021]	ATPase-coupled cation transmembrane transporter activity [GO:0019829]; ATP binding [GO:0005524]; cadmium ion transmembrane transporter activity [GO:0015086]; metal ion binding [GO:0046872]; zinc ion transmembrane transporter activity [GO:0005385]	putative inactive cadmium/zinc-transporting ATPase HMA3
2088.23	-3.64957	0.266861	-9.92866	3.12432e-23	4.77583e-19	GSMUA_Achr8G25020_001	M0TTF5	CTP synthase (EC 6.3.4.2) (UTP--ammonia ligase)		'de novo' CTP biosynthetic process [GO:0044210]; CTP biosynthetic process [GO:0006241]; glutamine metabolic process [GO:0006541]; pyrimidine nucleobase biosynthetic process [GO:0019856]		ATP binding [GO:0005524]; CTP synthase activity [GO:0003883]; identical protein binding [GO:0042802]
680.721	-4.45575	0.695957	-4.96547	6.85361e-07	0.000261911	GSMUA_Achr8G29280_001	M0TUN1	Uncharacterized protein	103995957		integral component of membrane [GO:0016021]	transmembrane transporter activity [GO:0022857]	protein NRT1/ PTR FAMILY 4.3-like
114.295	-6.60631	0.729463	-7.68553	1.52361e-14	3.88166e-11	GSMUA_Achr8G33660_001	M0TVW8	Glutaredoxin domain-containing protein	103995585		cytoplasm [GO:0005737]	protein disulfide oxidoreductase activity [GO:0015035]	putative glutaredoxin-C14
262.133	-3.89223	0.54872	-5.27086	1.35783e-07	6.69541e-05	GSMUA_Achr9G02000_001	M0TWQ7	Uncharacterized protein	103996731	phloem development [GO:0010088]			protein SIEVE ELEMENT OCCLUSION B-like
1408.62	-2.1861	0.299145	-3.96495	7.34115e-05	0.0138539	GSMUA_Achr9G05740_001	M0TXT3	Alpha,alpha-trehalose-phosphate synthase (UDP-forming) (EC 2.4.1.15)	103997038		cytosol [GO:0005829]	alpha,alpha-trehalose-phosphate synthase (UDP-forming) activity [GO:0003825]	alpha,alpha-trehalose-phosphate synthase
3575.77	-2.70269	0.414516	-4.10766	3.9969e-05	0.00842713	GSMUA_Achr9G08450_001	M0TYK4	Uncharacterized protein	103997450	formaldehyde catabolic process [GO:0046294]	cytosol [GO:0005829]	alcohol dehydrogenase activity, zinc-dependent [GO:0004024]; S-(hydroxymethyl)glutathione dehydrogenase activity [GO:0051903]; zinc ion binding [GO:0008270]	alcohol dehydrogenase 3
1941.8	-3.64593	0.517042	-5.11744	3.09711e-07	0.000133359	GSMUA_Achr9G10790_001	M0TZ88	Uncharacterized protein	103997583			carbohydrate binding [GO:0030246]	protein GOS9-like
6950.26	-3.62015	0.504404	-5.19454	2.05222e-07	9.22656e-05	GSMUA_Achr9G10820_001	M0TZ91	Uncharacterized protein	103997778				protein GOS9-like
4688.87	-3.33159	0.529646	-4.40217	1.07172e-05	0.00300592	GSMUA_Achr9G10830_001	M0TZ92	Jacalin-type lectin domain-containing protein	103997778			carbohydrate binding [GO:0030246]	protein GOS9-like
887.647	-3.51799	0.557142	-4.51948	6.19918e-06	0.00186668	GSMUA_Achr9G10840_001	M0TZ93	Jacalin-type lectin domain-containing protein	103997778			carbohydrate binding [GO:0030246]	protein GOS9-like
3736.46	-2.84247	0.452838	-4.06872	4.72728e-05	0.00963482	GSMUA_Achr9G15310_001	M0U0I9	Uncharacterized protein	103997992	sterol metabolic process [GO:0016125]		(+)-abscisic acid 8'-hydroxylase activity [GO:0010295]; heme binding [GO:0020037]; iron ion binding [GO:0005506]; monooxygenase activity [GO:0004497]; oxidoreductase activity [GO:0016491]	abscisic acid 8'-hydroxylase 3-like
61.3404	-11.156	1.82088	-5.57752	2.4397e-08	1.40729e-05	GSMUA_Achr9G20630_001	M0U222	GRAM domain-containing protein	103998512				GEM-like protein 7
304.51	-3.21065	0.510823	-4.32762	1.50727e-05	0.00404212	GSMUA_Achr9G24040_001	M0U311	Uncharacterized protein	103998816		integral component of membrane [GO:0016021]	heme binding [GO:0020037]; iron ion binding [GO:0005506]; monooxygenase activity [GO:0004497]; oxidoreductase activity, acting on paired donors, with incorporation or reduction of molecular oxygen [GO:0016705]	geraniol 8-hydroxylase-like
3404.04	-2.15289	0.288727	-3.993	6.5242e-05	0.0125445	GSMUA_Achr9G28940_001	M0U4F1	Uncharacterized protein	103999323		integral component of membrane [GO:0016021]	water channel activity [GO:0015250]	probable aquaporin TIP2-2
391.417	-3.94191	0.684064	-4.30063	1.70312e-05	0.00441252	GSMUA_AchrUn_randomG06270_001	M0U6T8	RING-type domain-containing protein	103973274	ER-associated misfolded protein catabolic process [GO:0071712]; ubiquitin-dependent protein catabolic process [GO:0006511]	integral component of membrane [GO:0016021]	metal ion binding [GO:0046872]; ubiquitin-like protein conjugating enzyme binding [GO:0044390]; ubiquitin protein ligase activity [GO:0061630]	E3 ubiquitin-protein ligase RMA1H1-like
2284.59	-4.02645	0.530146	-5.70871	1.13835e-08	7.73368e-06	GSMUA_AchrUn_randomG07990_001	M0U7B0	AMPKBI domain-containing protein	103973426	cellular response to nitrogen levels [GO:0043562]	chloroplast [GO:0009507]; nucleotide-activated protein kinase complex [GO:0031588]	maltose binding [GO:1901982]; protein kinase regulator activity [GO:0019887]	SNF1-related protein kinase regulatory subunit beta-1-like
92.7894	-6.56652	1.3544	-4.10995	3.95743e-05	0.00840184	GSMUA_AchrUn_randomG10510_001	M0U810	Methyltransf_2 domain-containing protein		methylation [GO:0032259]		O-methyltransferase activity [GO:0008171]
348.609	-3.39511	0.389023	-6.15672	7.42662e-10	6.67785e-07	GSMUA_AchrUn_randomG15610_001	M0U9H0	Trehalose 6-phosphate phosphatase (EC 3.1.3.12)	103974100	trehalose biosynthetic process [GO:0005992]		trehalose-phosphatase activity [GO:0004805]	probable trehalose-phosphate phosphatase 6
558.229	-2.64889	0.417941	-3.94527	7.97112e-05	0.0148593	GSMUA_AchrUn_randomG21900_001	M0UB98	SBP-type domain-containing protein	103974747		nucleus [GO:0005634]	DNA binding [GO:0003677]; metal ion binding [GO:0046872]	squamosa promoter-binding-like protein 16
3552.55	-5.68891	0.794545	-5.90138	3.60479e-09	2.82579e-06	GSMUA_AchrUn_randomG24240_001	M0UBY2	Jacalin-type lectin domain-containing protein				carbohydrate binding [GO:0030246]

## Sheet: T3vsT0(up)
baseMean	log2FoldChange	lfcSE	stat	pvalue	padj	Genes	UNIPROT ID	Protein names	Gene ontology (biological process)	Gene ontology (cellular component)	Gene ontology (molecular function)	Gene description
101.423	21.65	4.78602	4.31466	1.59848e-05	0.005545	GSMUA_Achr10G17570_001	M0RJ32_MUSAM	GRAS domain-containing protein	regulation of transcription, DNA-templated [GO:0006355]	nucleus [GO:0005634]	DNA-binding transcription factor activity [GO:0003700]; sequence-specific DNA binding [GO:0043565]	tubulin--tyrosine ligase-like protein 12
1578.75	6.04564	0.554569	9.0983	9.17545e-20	9.76084e-16	GSMUA_Achr11G15810_001	M0RSL1_MUSAM	AP2/ERF domain-containing protein		nucleus [GO:0005634]	DNA binding [GO:0003677]; DNA-binding transcription factor activity [GO:0003700]	ethylene-responsive transcription factor ERF071-like
775.812	3.29038	0.492802	4.64768	3.35688e-06	0.00153045	GSMUA_Achr11G18690_001	M0RTE9_MUSAM	Uncharacterized protein				uncharacterized
11625	3.8855	0.55273	5.22044	1.78497e-07	0.000135632	GSMUA_Achr11G24780_001	M0RV58_MUSAM	Pyruvate decarboxylase (EC 4.1.1.1)		cytosol [GO:0005829]	carboxy-lyase activity [GO:0016831]; magnesium ion binding [GO:0000287]; pyruvate decarboxylase activity [GO:0004737]; thiamine pyrophosphate binding [GO:0030976]	pyruvate decarboxylase 1-like
78.7697	4.90719	0.93695	4.17011	3.04451e-05	0.00971625	GSMUA_Achr1G15690_001	M0S077_MUSAM	ENTH domain-containing protein	clathrin coat assembly [GO:0048268]; clathrin-dependent endocytosis [GO:0072583]; vesicle budding from membrane [GO:0006900]	clathrin-coated pit [GO:0005905]; clathrin-coated vesicle [GO:0030136]; Golgi apparatus [GO:0005794]	1-phosphatidylinositol binding [GO:0005545]; clathrin heavy chain binding [GO:0032050]; phosphatidylinositol-4,5-bisphosphate binding [GO:0005546]; SNARE binding [GO:0000149]	putative clathrin assembly protein At5g57200
458.213	22.9281	4.78519	4.5825	4.59455e-06	0.00196601	GSMUA_Achr1G20850_001	M0S1P3_MUSAM	Uncharacterized protein		Golgi apparatus [GO:0005794]	transferase activity, transferring glycosyl groups [GO:0016757]	uncharacterized
4854.12	3.05592	0.344745	5.96361	2.4673e-09	3.24309e-06	GSMUA_Achr2G02210_001	M0S4G2_MUSAM	FLZ-type domain-containing protein				uncharacterized
124.893	5.49951	0.748156	6.01413	1.80861e-09	2.74857e-06	GSMUA_Achr2G03910_001	M0S4Y2_MUSAM	Uncharacterized protein				uncharacterized
259.964	7.28858	1.18236	5.31866	1.04535e-07	8.55422e-05	GSMUA_Achr2G12540_001	M0S7E5_MUSAM	SHSP domain-containing protein	response to heat [GO:0009408]			small heat shock protein, chloroplastic
294.556	2.73397	0.409318	4.23623	2.27302e-05	0.00747846	GSMUA_Achr2G13950_001	M0S7T6_MUSAM	Uncharacterized protein				uncharacterized
328.689	3.66666	0.640644	4.16247	3.1483e-05	0.00994801	GSMUA_Achr2G21760_001	M0SA17_MUSAM	Uncharacterized protein	gravitropism [GO:0009630]; regulation of growth [GO:0040008]
151.273	10.9913	1.61341	6.19267	5.91544e-10	9.43927e-07	GSMUA_Achr3G02180_001	M0SB36_MUSAM	Very-long-chain 3-oxoacyl-CoA synthase (EC 2.3.1.199)	fatty acid biosynthetic process [GO:0006633]	integral component of membrane [GO:0016021]	3-oxo-arachidoyl-CoA synthase activity [GO:0102336]; 3-oxo-cerotoyl-CoA synthase activity [GO:0102337]; 3-oxo-lignoceronyl-CoA synthase activity [GO:0102338]; very-long-chain 3-ketoacyl-CoA synthase activity [GO:0102756]	3-ketoacyl-CoA synthase 6-like
244.962	6.06345	1.04197	4.85947	1.177e-06	0.000647635	GSMUA_Achr3G02380_001	M0SB56_MUSAM	Uncharacterized protein		integral component of membrane [GO:0016021]		uncharacterized
945.696	7.02633	0.59796	10.0781	6.90133e-24	1.10125e-19	GSMUA_Achr3G03930_001	M0SBL1_MUSAM	Uncharacterized protein			calcium ion binding [GO:0005509]	uncharacterized
6049.08	4.87228	0.455251	8.50581	1.80325e-17	1.43872e-13	GSMUA_Achr3G09170_001	M0SD34_MUSAM	Uncharacterized protein				early nodulin-93-like
1182.73	6.52837	0.920593	6.00523	1.91062e-09	2.77161e-06	GSMUA_Achr3G29020_001	M0SIR8_MUSAM	J domain-containing protein				dnaJ homolog subfamily B member 3-like
969.028	2.4549	0.308517	4.71579	2.40776e-06	0.00116426	GSMUA_Achr4G03630_001	M0SKT0_MUSAM	F-box domain-containing protein	calcium ion transmembrane transport [GO:0070588]; cellular calcium ion homeostasis [GO:0006874]	integral component of membrane [GO:0016021]; plant-type vacuole membrane [GO:0009705]	calcium:proton antiporter activity [GO:0015369]	F-box/kelch-repeat protein At1g55270-like
191.615	23.2532	4.7852	4.65043	3.31237e-06	0.00153045	GSMUA_Achr4G03920_001	M0SKV9_MUSAM	nuclear transcription factor Y subunit C-6-like	regulation of transcription, DNA-templated [GO:0006355]	nucleus [GO:0005634]	DNA-binding transcription activator activity, RNA polymerase II-specific [GO:0001228]; protein heterodimerization activity [GO:0046982]	nuclear transcription factor Y subunit C-6-like
609.171	3.2359	0.564399	3.96155	7.44635e-05	0.0208459	GSMUA_Achr4G06590_001	M0SLM6_MUSAM	Vacuolar cation/proton exchanger	calcium ion transmembrane transport [GO:0070588]; cellular calcium ion homeostasis [GO:0006874]	integral component of membrane [GO:0016021]; plant-type vacuole membrane [GO:0009705]	calcium:proton antiporter activity [GO:0015369]	vacuolar cation/proton exchanger 1a-like
615.506	3.66888	0.620107	4.3039	1.6782e-05	0.00575892	GSMUA_Achr4G06600_001	M0SLM7_MUSAM	Na_Ca_ex domain-containing protein	calcium ion transmembrane transport [GO:0070588]; cellular calcium ion homeostasis [GO:0006874]	integral component of membrane [GO:0016021]; plant-type vacuole membrane [GO:0009705]	calcium:proton antiporter activity [GO:0015369]	vacuolar cation/proton exchanger 1a-like
278.711	2.72461	0.427516	4.03402	5.48316e-05	0.0159081	GSMUA_Achr4G14640_001	M0SNX9_MUSAM	Uncharacterized protein		integral component of membrane [GO:0016021]		lysosomal amino acid transporter 1 homolog
2037.1	3.90381	0.632349	4.59211	4.38789e-06	0.00194493	GSMUA_Achr4G18430_001	M0SQ06_MUSAM	Uncharacterized protein	abscisic acid metabolic process [GO:0009687]; sterol metabolic process [GO:0016125]		heme binding [GO:0020037]; iron ion binding [GO:0005506]; monooxygenase activity [GO:0004497]; oxidoreductase activity [GO:0016491]; oxidoreductase activity, acting on paired donors, with incorporation or reduction of molecular oxygen, NAD(P)H as one donor, and incorporation of one atom of oxygen [GO:0016709]	abscisic acid 8'-hydroxylase 1
942.385	4.12863	0.422408	7.40666	1.29521e-13	4.13354e-10	GSMUA_Achr4G23150_001	M0SRC6_MUSAM	Uncharacterized protein
484.8	3.23087	0.527802	4.22672	2.37123e-05	0.00772199	GSMUA_Achr4G32200_001	M0STY2_MUSAM	Epidermal patterning factor-like protein	guard cell differentiation [GO:0010052]	extracellular region [GO:0005576]		EPIDERMAL PATTERNING FACTOR-like protein 2
288.488	4.00305	0.555409	5.40691	6.41204e-08	5.68427e-05	GSMUA_Achr5G12620_001	M0SXZ1_MUSAM	Uncharacterized protein		integral component of membrane [GO:0016021]		uncharacterized
968.964	3.62187	0.394057	6.65353	2.86136e-11	6.52267e-08	GSMUA_Achr5G12630_001	M0SXZ2_MUSAM	FLZ-type domain-containing protein				uncharacterized
7102.13	3.94287	0.643211	4.57528	4.75593e-06	0.00199711	GSMUA_Achr5G29560_001	M0T2T0_MUSAM	HIG1 domain-containing protein	mitochondrial cytochrome c oxidase assembly [GO:0033617]	integral component of mitochondrial inner membrane [GO:0031305]; mitochondrial respirasome [GO:0005746]		uncharacterized
1501.48	2.73353	0.410581	4.22215	2.41988e-05	0.0078008	GSMUA_Achr6G00510_001	M0T2Z9_MUSAM	Uncharacterized protein			ATP binding [GO:0005524]; protein serine/threonine kinase activity [GO:0004674]	probable pyruvate, phosphate dikinase regulatory protein, chloroplastic
2904.1	3.22416	0.543277	4.09398	4.24036e-05	0.0126474	GSMUA_Achr6G00870_001	M0T335_MUSAM	Fe2OG dioxygenase domain-containing protein	cellular response to fatty acid [GO:0071398]; cellular response to nitric oxide [GO:0071732]; cellular response to potassium ion starvation [GO:0051365]		metal ion binding [GO:0046872]; oxidoreductase activity [GO:0016491]	1-aminocyclopropane-1-carboxylate oxidase 1-like
799.729	3.93951	0.438676	6.70086	2.07191e-11	5.08639e-08	GSMUA_Achr6G02260_001	M0T3H4_MUSAM	Uncharacterized protein				peamaclein-like
2700.68	3.68513	0.710101	3.78134	0.000155989	0.038294	GSMUA_Achr6G04570_001	M0T455_MUSAM	Uncharacterized protein		integral component of membrane [GO:0016021]		early nodulin-93-like
6674.05	4.20624	0.627367	5.11064	3.21077e-07	0.000227708	GSMUA_Achr6G04580_001	M0T456_MUSAM	Uncharacterized protein		integral component of membrane [GO:0016021]		early nodulin-93-like
1341.17	3.10368	0.539017	3.90282	9.50799e-05	0.0259349	GSMUA_Achr6G18590_001	M0T857_MUSAM	Uncharacterized protein	formaldehyde catabolic process [GO:0046294]	cytosol [GO:0005829]	alcohol dehydrogenase activity, zinc-dependent [GO:0004024]; S-(hydroxymethyl)glutathione dehydrogenase activity [GO:0051903]; zinc ion binding [GO:0008270]	alcohol dehydrogenase 3
306.861	5.31281	0.851669	5.06396	4.10645e-07	0.000284003	GSMUA_Achr6G19150_001	M0T8B3_MUSAM	Uncharacterized protein				uncharacterized
187.216	3.24586	0.554134	4.05293	5.05812e-05	0.0149467	GSMUA_Achr6G29920_001	M0TBD7_MUSAM	Cysteine dioxygenase (EC 1.13.11.20)			cysteine dioxygenase activity [GO:0017172]; metal ion binding [GO:0046872]	plant cysteine oxidase 2-like
1174.31	3.36114	0.320454	7.36811	1.73059e-13	5.0209e-10	GSMUA_Achr6G34380_001	M0TCN1_MUSAM	Hydrolase_4 domain-containing protein		membrane [GO:0016020]	lipase activity [GO:0016298]	caffeoylshikimate esterase-like
2431.83	3.14502	0.402374	5.3309	9.77275e-08	8.40099e-05	GSMUA_Achr7G16100_001	M0THZ7_MUSAM	Non-specific serine/threonine protein kinase (EC 2.7.11.1)	signal transduction [GO:0007165]	integral component of membrane [GO:0016021]	ATP binding [GO:0005524]; protein serine kinase activity [GO:0106310]; protein threonine kinase activity [GO:0106311]	CBL-interacting serine/threonine-protein kinase 5-like
6276.23	2.96673	0.362303	5.42841	5.68574e-08	5.3369e-05	GSMUA_Achr7G19950_001	M0TJ32_MUSAM	Uncharacterized protein				snakin-2
498.768	3.65918	0.532458	4.99416	5.9091e-07	0.000384863	GSMUA_Achr8G01670_001	M0TLR9_MUSAM	Uncharacterized protein
37.986	8.74623	1.74605	4.43642	9.14666e-06	0.00351695	GSMUA_Achr8G08560_001	M0TNQ9_MUSAM	Uncharacterized protein			ATP binding [GO:0005524]; protein kinase activity [GO:0004672]; protein serine/threonine kinase activity [GO:0004674]	dual specificity protein kinase shkC-like
21.521	8.02207	1.83323	3.83045	0.000127911	0.0326573	GSMUA_Achr8G13030_001	M0TQ06_MUSAM	Uncharacterized protein				uncharacterized
30.7805	8.20481	1.68154	4.28466	1.8302e-05	0.00621371	GSMUA_Achr8G24900_001	M0TTE3_MUSAM	Uncharacterized protein	translation [GO:0006412]	mitochondrial large ribosomal subunit [GO:0005762]	structural constituent of ribosome [GO:0003735]	uncharacterized
655.512	23.9145	4.78491	4.7889	1.67694e-06	0.000863193	GSMUA_Achr8G25900_001	M0TTP3_MUSAM	Uncharacterized protein				uncharacterized
1223.76	3.87429	0.457671	6.28025	3.38019e-10	5.67765e-07	GSMUA_Achr8G26410_001	M0TTU4_MUSAM	Uncharacterized protein
47118.2	3.6551	0.584069	4.54586	5.47103e-06	0.00223929	GSMUA_Achr8G29470_001	M0TUQ0_MUSAM	Uncharacterized protein	formaldehyde catabolic process [GO:0046294]	cytosol [GO:0005829]	alcohol dehydrogenase activity, zinc-dependent [GO:0004024]; S-(hydroxymethyl)glutathione dehydrogenase activity [GO:0051903]; zinc ion binding [GO:0008270]	alcohol dehydrogenase 1
139.784	10.0557	1.85692	4.87672	1.07863e-06	0.000628521	GSMUA_Achr8G32970_001	M0TVP9_MUSAM	Hevamine-A-like				hevamine-A-like
372.106	3.95816	0.608038	4.86509	1.14404e-06	0.000640541	GSMUA_Achr9G10720_001	M0TZ81_MUSAM	Jacalin-type lectin domain-containing protein			carbohydrate binding [GO:0030246]	horcolin-like
1356.09	3.78735	0.618431	4.50713	6.57108e-06	0.00265455	GSMUA_Achr9G12200_001	M0TZM9_MUSAM	Uncharacterized protein
445.894	3.47435	0.5367	4.61031	4.0207e-06	0.00180728	GSMUA_Achr9G26700_001	M0U3S7_MUSAM	Uncharacterized protein		integral component of membrane [GO:0016021]		uncharacterized
728.495	4.1384	0.809489	3.87701	0.000105747	0.0283597	GSMUA_Achr9G28520_001	M0U4A9_MUSAM	SHSP domain-containing protein	protein complex oligomerization [GO:0051259]; protein folding [GO:0006457]; response to heat [GO:0009408]; response to hydrogen peroxide [GO:0042542]; response to salt stress [GO:0009651]		protein self-association [GO:0043621]; unfolded protein binding [GO:0051082]	26.5 kDa heat shock protein, mitochondrial-like
238.63	4.30277	0.735685	4.48938	7.14293e-06	0.00281431	GSMUA_Achr9G30060_001	M0U4R3_MUSAM	Uncharacterized protein
1623.4	4.28458	0.662844	4.95527	7.22281e-07	0.000461017	GSMUA_Achr9G30070_001	M0U4R4_MUSAM	Uncharacterized protein
604.365	4.67729	0.535458	6.86756	6.53071e-12	1.73684e-08	GSMUA_Achr9G30080_001	M0U4R5_MUSAM	Uncharacterized protein
3323.26	4.80822	0.654296	5.82033	5.87312e-09	6.46327e-06	GSMUA_Achr9G30120_001	M0U4R9_MUSAM	Uncharacterized protein				uncharacterized
3872.13	3.86229	0.553405	5.17215	2.31413e-07	0.000171752	GSMUA_AchrUn_randomG09790_001	M0U7T9_MUSAM	AP2/ERF domain-containing protein		nucleus [GO:0005634]	DNA binding [GO:0003677]; DNA-binding transcription factor activity [GO:0003700]	ethylene-responsive transcription factor ERF071-like
2455.32	2.86523	0.350168	5.32667	1.00031e-07	8.40099e-05	GSMUA_AchrUn_randomG11220_001	M0U881_MUSAM	Pyruvate decarboxylase (EC 4.1.1.1)		cytosol [GO:0005829]		pyruvate decarboxylase 1
7670.28	3.88091	0.628159	4.58628	4.51216e-06	0.00196601	GSMUA_AchrUn_randomG12090_001	M0U8G8_MUSAM	HIG1 domain-containing protein	mitochondrial cytochrome c oxidase assembly [GO:0033617]	integral component of mitochondrial inner membrane [GO:0031305]; mitochondrial respirasome [GO:0005746]		uncharacterized
83.0198	4.22003	0.798141	4.03441	5.47386e-05	0.0159081	GSMUA_AchrUn_randomG14340_001	M0U943_MUSAM	Uncharacterized protein

## Sheet: T3vsT0(down)
baseMean	log2FoldChange	lfcSE	stat	pvalue	padj	Genes	UNIPROT ID	Protein names	Gene names	Gene ontology (biological process)	Gene ontology (cellular component)	Gene ontology (molecular function)	Gene description
39.9431	-8.76158	1.79325	-4.32821	1.50329e-05	0.00527207	GSMUA_Achr10G09860_001	M0RGW2_MUSAM	Peptidase A1 domain-containing protein	104000279			aspartic-type endopeptidase activity [GO:0004190]	aspartic proteinase Asp1-like
568.751	-24.4582	4.78483	-4.90263	9.45612e-07	0.000569401	GSMUA_Achr10G15970_001	M0RIM2_MUSAM	C2H2-type domain-containing protein	103968384	response to acidic pH [GO:0010447]; response to aluminum ion [GO:0010044]			zinc finger protein STOP1 homolog
134.398	-3.53972	0.517364	-4.90896	9.15624e-07	0.000561946	GSMUA_Achr10G17810_001	M0RJ56_MUSAM	IPPc domain-containing protein	103968536	phosphatidylinositol dephosphorylation [GO:0046856]		phosphatidylinositol-3,4,5-trisphosphate 5-phosphatase activity [GO:0034485]; phosphatidylinositol-4,5-bisphosphate 5-phosphatase activity [GO:0004439]	type IV inositol polyphosphate 5-phosphatase 9-like
103.479	-10.1981	1.6533	-5.56346	2.64472e-08	2.72269e-05	GSMUA_Achr10G22240_001	M0RKE9_MUSAM	Uncharacterized protein	103968936		integral component of membrane [GO:0016021]	water channel activity [GO:0015250]	probable aquaporin TIP2-2
1043.98	-3.29912	0.438465	-5.24357	1.57499e-07	0.000122596	GSMUA_Achr10G25740_001	M0RLE8_MUSAM	Thioredoxin domain-containing protein	103969231		integral component of membrane [GO:0016021]		thioredoxin-like 1-2, chloroplastic
781.537	-2.91223	0.377876	-5.06046	4.18253e-07	0.000284003	GSMUA_Achr10G26720_001	M0RLP6_MUSAM	Oxoglutarate dehydrogenase (succinyl-transferring) (EC 1.2.4.2)	103969312	tricarboxylic acid cycle [GO:0006099]	mitochondrion [GO:0005739]; oxoglutarate dehydrogenase complex [GO:0045252]	oxoglutarate dehydrogenase (succinyl-transferring) activity [GO:0004591]; thiamine pyrophosphate binding [GO:0030976]	2-oxoglutarate dehydrogenase, mitochondrial
30.181	-7.96599	1.73733	-4.00959	6.08238e-05	0.0174877	GSMUA_Achr11G12540_001	M0RRN4_MUSAM	Uncharacterized protein	103971287	proteolysis [GO:0006508]		dipeptidyl-peptidase activity [GO:0008239]; serine-type peptidase activity [GO:0008236]	lysosomal Pro-X carboxypeptidase-like
336.499	-3.42358	0.497054	-4.87589	1.08318e-06	0.000628521	GSMUA_Achr1G00510_001	M0RVV9_MUSAM	Cyclin	103976085	regulation of cyclin-dependent protein serine/threonine kinase activity [GO:0000079]		protein kinase binding [GO:0019901]	cyclin-P4-1-like
371.982	-3.21926	0.475988	-4.66244	3.12485e-06	0.00148845	GSMUA_Achr1G00560_001	M0RVW4_MUSAM	RING-type domain-containing protein	103976723			metal ion binding [GO:0046872]; ubiquitin-protein transferase activity [GO:0004842]	BOI-related E3 ubiquitin-protein ligase 1-like
1073.75	-2.18533	0.313262	-3.78385	0.000154423	0.0382037	GSMUA_Achr1G02260_001	M0RWD4_MUSAM	Glutathione transferase (EC 2.5.1.18)	103993924	glutathione metabolic process [GO:0006749]	cytoplasm [GO:0005737]	glutathione binding [GO:0043295]; glutathione transferase activity [GO:0004364]	glutathione S-transferase F10
276.727	-3.03372	0.49392	-4.11751	3.82987e-05	0.0117525	GSMUA_Achr1G03320_001	M0RWP0_MUSAM	Pectate lyase (EC 4.2.2.2)	103976633	pectin catabolic process [GO:0045490]		metal ion binding [GO:0046872]; pectate lyase activity [GO:0030570]	probable pectate lyase 12
212.274	-3.39275	0.546181	-4.38088	1.18199e-05	0.00423842	GSMUA_Achr1G06990_001	M0RXQ7_MUSAM	AMP-binding domain-containing protein	103980855				probable acyl-activating enzyme 5, peroxisomal
1094.78	-3.62675	0.333334	-7.88022	3.26793e-15	1.4899e-11	GSMUA_Achr1G07090_001	M0RXR7_MUSAM	Uncharacterized protein	103979772				uncharacterized
819.06	-3.58548	0.585235	-4.41784	9.96906e-06	0.00374297	GSMUA_Achr1G16200_001	M0S0C8_MUSAM	Protein DETOXIFICATION (Multidrug and toxic compound extrusion protein)	103984294		integral component of membrane [GO:0016021]; membrane [GO:0016020]	antiporter activity [GO:0015297]; transmembrane transporter activity [GO:0022857]; xenobiotic transmembrane transporter activity [GO:0042910]	protein DETOXIFICATION 49-like
23172.6	-2.89118	0.291586	-6.48583	8.82435e-11	1.56456e-07	GSMUA_Achr1G17560_001	M0S0R4_MUSAM	Uncharacterized protein	103983085				catalase isozyme A
342.479	-23.8096	4.78485	-4.76704	1.86952e-06	0.000932248	GSMUA_Achr1G22700_001	M0S278_MUSAM	Uncharacterized protein	103990481				putative polyol transporter 1
960.755	-2.28486	0.332623	-3.8628	0.000112094	0.0297724	GSMUA_Achr1G23220_001	M0S2D0_MUSAM	HTH myb-type domain-containing protein	103989992		nucleus [GO:0005634]	DNA binding [GO:0003677]	myb family transcription factor EFM
510.201	-3.7956	0.467313	-5.98228	2.20038e-09	3.05318e-06	GSMUA_Achr1G25340_001	M0S2Z1_MUSAM	BZIP domain-containing protein	103997505	positive regulation of transcription, DNA-templated [GO:0045893]	nucleus [GO:0005634]	DNA-binding transcription factor activity [GO:0003700]; transcription regulatory region sequence-specific DNA binding [GO:0000976]	bZIP transcription factor 11-like
105.096	-10.2286	1.58134	-5.83593	5.34927e-09	6.09702e-06	GSMUA_Achr2G10670_001	M0S6V8_MUSAM	GRAM domain-containing protein	103975847				putative GEM-like protein 8
68.8917	-4.89315	0.886945	-4.38939	1.13668e-05	0.00414567	GSMUA_Achr2G21450_001	M0S9Y6_MUSAM	Acyl carrier protein	103976770	fatty acid biosynthetic process [GO:0006633]; response to light stimulus [GO:0009416]	chloroplast envelope [GO:0009941]; chloroplast stroma [GO:0009570]		acyl carrier protein 4, chloroplastic-like
404.497	-2.63251	0.393829	-4.14522	3.39482e-05	0.0105187	GSMUA_Achr2G22160_001	M0SA57_MUSAM	Acyl-coenzyme A oxidase	103976712	fatty acid beta-oxidation using acyl-CoA oxidase [GO:0033540]; lipid homeostasis [GO:0055088]	peroxisome [GO:0005777]	acyl-CoA oxidase activity [GO:0003997]; FAD binding [GO:0071949]; fatty acid binding [GO:0005504]; flavin adenine dinucleotide binding [GO:0050660]	acyl-coenzyme A oxidase 2, peroxisomal
343.852	-2.86222	0.452878	-4.11198	3.92284e-05	0.0119232	GSMUA_Achr3G26290_001	M0SHZ5_MUSAM	Cytokin-bind domain-containing protein	103979527	cytokinin metabolic process [GO:0009690]		cytokinin dehydrogenase activity [GO:0019139]; flavin adenine dinucleotide binding [GO:0050660]; oxidoreductase activity [GO:0016491]	cytokinin dehydrogenase 6-like
862.822	-23.862	4.7849	-4.77794	1.771e-06	0.000897136	GSMUA_Achr4G03270_001	M0SKP4_MUSAM	UDP-glucose 6-dehydrogenase (EC 1.1.1.22)	103980185	glycosaminoglycan biosynthetic process [GO:0006024]; polysaccharide biosynthetic process [GO:0000271]; UDP-glucuronate biosynthetic process [GO:0006065]	cytosol [GO:0005829]; nucleus [GO:0005634]	NAD binding [GO:0051287]; UDP-glucose 6-dehydrogenase activity [GO:0003979]	UDP-glucose 6-dehydrogenase 4
50.5669	-22.7524	4.78518	-4.54579	5.47298e-06	0.00223929	GSMUA_Achr4G10190_001	M0SMN6_MUSAM	Uncharacterized protein	103981079			oxidoreductase activity [GO:0016491]	probable glycerol-3-phosphate dehydrogenase
904.799	-3.00766	0.353939	-5.67234	1.4086e-08	1.49847e-05	GSMUA_Achr4G13090_001	M0SNH4_MUSAM	CRAL-TRIO domain-containing protein	103981326				phosphatidylinositol/phosphatidylcholine transfer protein SFH1-like
101.266	-5.75664	0.901522	-5.27623	1.31866e-07	0.000105209	GSMUA_Achr4G14500_001	M0SNW5_MUSAM	Sulfotransferase (EC 2.8.2.-)	103981436	sulfation [GO:0051923]	cytoplasm [GO:0005737]	sulfotransferase activity [GO:0008146]	flavonol sulfotransferase-like
111.387	-3.22238	0.556962	-3.99018	6.6022e-05	0.0186462	GSMUA_Achr4G21580_001	M0SQX1_MUSAM	Uncharacterized protein	103983070		integral component of plasma membrane [GO:0005887]	oligopeptide transmembrane transporter activity [GO:0035673]	oligopeptide transporter 4-like
222.588	-3.30649	0.515079	-4.47794	7.53681e-06	0.00293329	GSMUA_Achr4G29630_001	M0ST75_MUSAM	Glutathione transferase (EC 2.5.1.18)	103982403	glutathione metabolic process [GO:0006749]	cytoplasm [GO:0005737]	glutathione binding [GO:0043295]; glutathione transferase activity [GO:0004364]	glutathione S-transferase F10-like
1087.35	-3.01145	0.521861	-3.85438	0.000116024	0.0303506	GSMUA_Achr4G31080_001	M0STM0_MUSAM	Uncharacterized protein	103982285			hydrolase activity, acting on ester bonds [GO:0016788]	GDSL esterase/lipase At5g45910-like
1012.38	-2.75211	0.364801	-4.80294	1.56357e-06	0.000823457	GSMUA_Achr4G33550_001	M0SUB7_MUSAM	Pectinesterase (EC 3.1.1.11)	103982084	cell wall modification [GO:0042545]; pectin catabolic process [GO:0045490]	integral component of membrane [GO:0016021]	aspartyl esterase activity [GO:0045330]; pectinesterase activity [GO:0030599]; pectinesterase inhibitor activity [GO:0046910]	pectinesterase-like
102.107	-3.38724	0.604828	-3.94697	7.91467e-05	0.0219642	GSMUA_Achr5G02680_001	M0SV47_MUSAM	RING-type E3 ubiquitin transferase (EC 2.3.2.27)	103983517	protein ubiquitination [GO:0016567]		metal ion binding [GO:0046872]	probable E3 ubiquitin-protein ligase BAH1-like 1
1573.23	-6.56711	0.748761	-7.4351	1.04488e-13	3.70515e-10	GSMUA_Achr5G09660_001	M0SX45_MUSAM	Uncharacterized protein	103984710				ATP-dependent zinc metalloprotease FTSH 5, mitochondrial-like
116.555	-10.3886	1.60234	-5.85932	4.64776e-09	5.6812e-06	GSMUA_Achr5G10210_001	M0SXA0_MUSAM	Uncharacterized protein				metal ion binding [GO:0046872]
547.886	-3.78032	0.618466	-4.49551	6.94029e-06	0.00276865	GSMUA_Achr5G11840_001	M0SXR3_MUSAM	Cytokinin dehydrogenase (EC 1.5.99.12)	103984521	cytokinin metabolic process [GO:0009690]	extracellular space [GO:0005615]	cytokinin dehydrogenase activity [GO:0019139]; FAD binding [GO:0071949]; oxidoreductase activity [GO:0016491]	cytokinin dehydrogenase 3-like
348.131	-3.11494	0.556618	-3.79963	0.000144912	0.0364151	GSMUA_Achr6G07370_001	M0T4Y6_MUSAM	Uncharacterized protein	103987207		integral component of membrane [GO:0016021]	transmembrane transporter activity [GO:0022857]	protein NRT1/ PTR FAMILY 4.4-like
1131.25	-4.65846	0.551427	-6.63452	3.25559e-11	6.92659e-08	GSMUA_Achr6G07720_001	M0T521_MUSAM	Uncharacterized protein	103987233	secondary shoot formation [GO:0010223]; strigolactone biosynthetic process [GO:1901601]		hydrolase activity [GO:0016787]	probable strigolactone esterase DAD2
117.306	-4.52637	0.700235	-5.03599	4.75398e-07	0.00031608	GSMUA_Achr6G21950_001	M0T943_MUSAM	Fe2OG dioxygenase domain-containing protein	103988738			dioxygenase activity [GO:0051213]; metal ion binding [GO:0046872]	gibberellin 2-beta-dioxygenase 8
786.642	-4.00709	0.706517	-4.25621	2.07919e-05	0.00691202	GSMUA_Achr6G25090_001	M0TA05_MUSAM	Lipoxygenase (EC 1.13.11.-)	103989036	fatty acid biosynthetic process [GO:0006633]; lipid oxidation [GO:0034440]; oxylipin biosynthetic process [GO:0031408]		metal ion binding [GO:0046872]; oxidoreductase activity, acting on single donors with incorporation of molecular oxygen, incorporation of two atoms of oxygen [GO:0016702]	linoleate 9S-lipoxygenase 6-like
397.093	-2.9975	0.537971	-3.71302	0.000204799	0.0495148	GSMUA_Achr6G28010_001	M0TAU6_MUSAM	FAD-binding FR-type domain-containing protein	103989285		integral component of membrane [GO:0016021]; plasma membrane [GO:0005886]	oxidoreductase activity [GO:0016491]	ferric reduction oxidase 8, mitochondrial
38.6	-8.74008	1.88392	-4.10851	3.98226e-05	0.0119896	GSMUA_Achr6G30080_001	M0TBF3_MUSAM	BHLH domain-containing protein	103989861		nucleus [GO:0005634]	protein dimerization activity [GO:0046983]	transcription factor PIF5-like
37.1739	-8.6941	1.74866	-4.4	1.0825e-05	0.00401707	GSMUA_Achr6G32810_001	M0TC75_MUSAM	Mannosyl-glycoprotein endo-beta-N-acetylglucosaminidase (EC 3.2.1.96)	103989901	protein deglycosylation [GO:0006517]	cytosol [GO:0005829]	hydrolase activity, hydrolyzing O-glycosyl compounds [GO:0004553]; mannosyl-glycoprotein endo-beta-N-acetylglucosaminidase activity [GO:0033925]	cytosolic endo-beta-N-acetylglucosaminidase 1
688.956	-3.55555	0.532229	-4.80161	1.57394e-06	0.000823457	GSMUA_Achr6G35130_001	M0TCV6_MUSAM	Uncharacterized protein	103990072	carbohydrate metabolic process [GO:0005975]		catalytic activity [GO:0003824]	probable galactinol--sucrose galactosyltransferase 6
852.036	-5.38156	0.551655	-7.94257	1.98033e-15	1.05334e-11	GSMUA_Achr7G07650_001	M0TFK5_MUSAM	BZIP domain-containing protein	103990360		nucleus [GO:0005634]	DNA-binding transcription factor activity [GO:0003700]	basic leucine zipper 63-like
799.19	-5.41039	0.541713	-8.14157	3.90181e-16	2.49045e-12	GSMUA_Achr7G08990_001	M0TFY7_MUSAM	FAD-binding PCMH-type domain-containing protein	103991212	cytokinin metabolic process [GO:0009690]		cytokinin dehydrogenase activity [GO:0019139]; FAD binding [GO:0071949]; oxidoreductase activity [GO:0016491]	cytokinin dehydrogenase 6-like
2750.42	-5.97524	0.47114	-10.56	4.56687e-26	1.45747e-21	GSMUA_Achr7G09000_001	M0TFY8_MUSAM	Cytokin-bind domain-containing protein	103991774	cytokinin metabolic process [GO:0009690]		cytokinin dehydrogenase activity [GO:0019139]; flavin adenine dinucleotide binding [GO:0050660]; oxidoreductase activity [GO:0016491]	cytokinin dehydrogenase 7-like
140.112	-3.5238	0.581457	-4.34047	1.42176e-05	0.00504156	GSMUA_Achr7G14940_001	M0THN1_MUSAM	Uncharacterized protein	103991696				uncharacterized
37.2462	-8.56452	1.92567	-3.92825	8.55654e-05	0.0235408	GSMUA_Achr7G17760_001	M0TIG3_MUSAM	Uncharacterized protein	103992105	defense response [GO:0006952]	extracellular region [GO:0005576]		thaumatin-like protein 1b
2280.65	-2.3965	0.31531	-4.42897	9.46858e-06	0.00359738	GSMUA_Achr7G25220_001	M0TKK8_MUSAM	Uncharacterized protein	103992801		integral component of membrane [GO:0016021]	transmembrane transporter activity [GO:0022857]	nucleobase-ascorbate transporter 2-like
237.391	-5.29471	0.88881	-4.83198	1.3518e-06	0.000731209	GSMUA_Achr8G00620_001	M0TLG4_MUSAM	Uncharacterized protein	103994169	carbohydrate transport [GO:0008643]	integral component of membrane [GO:0016021]; plasma membrane [GO:0005886]	sugar transmembrane transporter activity [GO:0051119]	bidirectional sugar transporter SWEET14-like
884.025	-2.85009	0.462117	-4.00351	6.24095e-05	0.0177834	GSMUA_Achr8G10080_001	M0TP61_MUSAM	HMA domain-containing protein	103993375			metal ion binding [GO:0046872]	heavy metal-associated isoprenylated plant protein 3-like
15722.8	-2.50052	0.251814	-5.95883	2.54049e-09	3.24309e-06	GSMUA_Achr8G16750_001	M0TR28_MUSAM	Uncharacterized protein	103994773				glycine-rich domain-containing protein 1-like
462.945	-3.08065	0.543532	-3.82802	0.000129181	0.0327196	GSMUA_Achr8G19900_001	M0TRZ3_MUSAM	Uncharacterized protein	103995063	carbohydrate metabolic process [GO:0005975]	cell wall [GO:0005618]	polygalacturonase activity [GO:0004650]	probable polygalacturonase
2088.23	-3.0137	0.269176	-7.48098	7.37709e-14	2.94291e-10	GSMUA_Achr8G25020_001	M0TTF5_MUSAM	CTP synthase (EC 6.3.4.2) (UTP--ammonia ligase)		'de novo' CTP biosynthetic process [GO:0044210]; CTP biosynthetic process [GO:0006241]; glutamine metabolic process [GO:0006541]; pyrimidine nucleobase biosynthetic process [GO:0019856]		ATP binding [GO:0005524]; CTP synthase activity [GO:0003883]; identical protein binding [GO:0042802]
46.3835	-8.99293	2.0855	-3.83261	0.000126788	0.0326573	GSMUA_Achr8G26470_001	M0TTV0_MUSAM	Xyloglucan endotransglucosylase/hydrolase (EC 2.4.1.207)	103996187	cell wall biogenesis [GO:0042546]; cell wall organization [GO:0071555]; xyloglucan metabolic process [GO:0010411]	apoplast [GO:0048046]; cell wall [GO:0005618]	hydrolase activity, hydrolyzing O-glycosyl compounds [GO:0004553]; xyloglucan:xyloglucosyl transferase activity [GO:0016762]	probable xyloglucan endotransglucosylase/hydrolase protein 7
680.721	-4.85363	0.70866	-5.43791	5.39094e-08	5.3369e-05	GSMUA_Achr8G29280_001	M0TUN1_MUSAM	Uncharacterized protein	103995956		integral component of membrane [GO:0016021]	transmembrane transporter activity [GO:0022857]	protein NRT1/ PTR FAMILY 4.3-like
114.295	-8.92061	1.54837	-5.11545	3.1299e-07	0.000227017	GSMUA_Achr8G33660_001	M0TVW8_MUSAM	Glutaredoxin domain-containing protein	103995585		cytoplasm [GO:0005737]	protein disulfide oxidoreductase activity [GO:0015035]	putative glutaredoxin-C14
292.612	-3.39396	0.614847	-3.89358	9.87738e-05	0.0267141	GSMUA_Achr9G01200_001	M0TWH7_MUSAM	Protein kinase domain-containing protein	103996684			ATP binding [GO:0005524]; protein serine/threonine kinase activity [GO:0004674]	serine/threonine-protein kinase PBS1
262.133	-4.89119	0.596348	-6.52504	6.79836e-11	1.27625e-07	GSMUA_Achr9G02000_001	M0TWQ7_MUSAM	Uncharacterized protein	103996731	phloem development [GO:0010088]			protein SIEVE ELEMENT OCCLUSION B-like
3575.77	-3.25187	0.416269	-5.40965	6.31482e-08	5.68427e-05	GSMUA_Achr9G08450_001	M0TYK4_MUSAM	Uncharacterized protein	103997450	formaldehyde catabolic process [GO:0046294]	cytosol [GO:0005829]	alcohol dehydrogenase activity, zinc-dependent [GO:0004024]; S-(hydroxymethyl)glutathione dehydrogenase activity [GO:0051903]; zinc ion binding [GO:0008270]	alcohol dehydrogenase 3
93.8249	-9.96745	2.09415	-4.28214	1.85107e-05	0.00621841	GSMUA_Achr9G10810_001	M0TZ90_MUSAM	Uncharacterized protein
230.506	-4.3534	0.808873	-4.14576	3.38682e-05	0.0105187	GSMUA_Achr9G11180_001	M0TZC7_MUSAM	Xyloglucan endotransglucosylase/hydrolase (EC 2.4.1.207)	103997615	cell wall biogenesis [GO:0042546]; cell wall organization [GO:0071555]; xyloglucan metabolic process [GO:0010411]	apoplast [GO:0048046]; cell wall [GO:0005618]	hydrolase activity, hydrolyzing O-glycosyl compounds [GO:0004553]; xyloglucan:xyloglucosyl transferase activity [GO:0016762]	probable xyloglucan endotransglucosylase/hydrolase protein 23
61.3404	-9.47849	1.82088	-4.65626	3.22012e-06	0.00151128	GSMUA_Achr9G20630_001	M0U222_MUSAM	GRAM domain-containing protein	103998512				GEM-like protein 7
112.742	-3.69367	0.709639	-3.79583	0.000147149	0.0366883	GSMUA_Achr9G21420_001	M0U2A1_MUSAM	C2H2-type domain-containing protein	103998600	cytokinin-activated signaling pathway [GO:0009736]; gibberellic acid mediated signaling pathway [GO:0009740]; trichome differentiation [GO:0010026]; trichome morphogenesis [GO:0010090]	nucleus [GO:0005634]	DNA-binding transcription factor activity [GO:0003700]; transcription regulatory region sequence-specific DNA binding [GO:0000976]	zinc finger protein 6-like
304.51	-3.49598	0.527331	-4.73322	2.20986e-06	0.00108501	GSMUA_Achr9G24040_001	M0U311_MUSAM	Uncharacterized protein	103998816		integral component of membrane [GO:0016021]	heme binding [GO:0020037]; iron ion binding [GO:0005506]; monooxygenase activity [GO:0004497]; oxidoreductase activity, acting on paired donors, with incorporation or reduction of molecular oxygen [GO:0016705]	geraniol 8-hydroxylase-like
3404.04	-2.70215	0.29078	-5.85374	4.80643e-09	5.6812e-06	GSMUA_Achr9G28940_001	M0U4F1_MUSAM	Uncharacterized protein	103999323		integral component of membrane [GO:0016021]	water channel activity [GO:0015250]	probable aquaporin TIP2-2
391.417	-4.0561	0.696441	-4.38816	1.14313e-05	0.00414567	GSMUA_AchrUn_randomG06270_001	M0U6T8_MUSAM	RING-type domain-containing protein	103973274	ER-associated misfolded protein catabolic process [GO:0071712]; ubiquitin-dependent protein catabolic process [GO:0006511]	integral component of membrane [GO:0016021]	metal ion binding [GO:0046872]; ubiquitin-like protein conjugating enzyme binding [GO:0044390]; ubiquitin protein ligase activity [GO:0061630]	E3 ubiquitin-protein ligase RMA1H1-like
2284.59	-4.52382	0.534256	-6.59576	4.23097e-11	8.4392e-08	GSMUA_AchrUn_randomG07990_001	M0U7B0_MUSAM	AMPKBI domain-containing protein	103973426	cellular response to nitrogen levels [GO:0043562]	chloroplast [GO:0009507]; nucleotide-activated protein kinase complex [GO:0031588]	maltose binding [GO:1901982]; protein kinase regulator activity [GO:0019887]	SNF1-related protein kinase regulatory subunit beta-1-like
56.1084	-9.21597	2.18659	-3.75743	0.00017167	0.041822	GSMUA_AchrUn_randomG09240_001	M0U7N4_MUSAM	15-cis-phytoene synthase (EC 2.5.1.32)	103973547	carotenoid biosynthetic process [GO:0016117]		farnesyl-diphosphate farnesyltransferase activity [GO:0004310]; geranylgeranyl-diphosphate geranylgeranyltransferase activity [GO:0016767]; squalene synthase activity [GO:0051996]	phytoene synthase 2, chloroplastic
43.5648	-8.93047	2.05394	-3.86109	0.00011288	0.0297724	GSMUA_AchrUn_randomG10530_001	M0U812_MUSAM	Dimerisation domain-containing protein		methylation [GO:0032259]		methyltransferase activity [GO:0008168]; protein dimerization activity [GO:0046983]
438.953	-24.2849	4.78485	-4.86639	1.13656e-06	0.000640541	GSMUA_AchrUn_randomG15890_001	M0U9J8_MUSAM	Peptidase A1 domain-containing protein	103974126				aspartyl protease 25
375.798	-4.51998	0.64797	-5.43232	5.56269e-08	5.3369e-05	GSMUA_AchrUn_randomG19690_001	M0UAM8_MUSAM	Lipoxygenase (EC 1.13.11.-)	103974527	fatty acid biosynthetic process [GO:0006633]; lipid oxidation [GO:0034440]; oxylipin biosynthetic process [GO:0031408]		metal ion binding [GO:0046872]; oxidoreductase activity, acting on single donors with incorporation of molecular oxygen, incorporation of two atoms of oxygen [GO:0016702]	linoleate 9S-lipoxygenase A-like
3552.55	-4.92533	0.795827	-4.93239	8.12294e-07	0.000508305	GSMUA_AchrUn_randomG24240_001	M0UBY2_MUSAM	Jacalin-type lectin domain-containing protein	0			carbohydrate binding [GO:0030246]
929.433	-22.9221	4.7851	-4.58133	4.62026e-06	0.00196601	GSMUA_AchrUn_randomG25780_001	M0UCD6_MUSAM	Uncharacterized protein

## Sheet: T3vsT1(up)
baseMean	log2FoldChange	lfcSE	stat	pvalue	padj	Genes	Uniprot id	Protein names	Gene ontology (biological process)	Gene ontology (cellular component)	Gene ontology (molecular function)
1128.3	26.3328	3.5237	7.18926	6.51435e-13	7.07546e-09	GSMUA_Achr1G19600_001	M0S1B8	Uncharacterized protein			DNA binding [GO:0003677]; zinc ion binding [GO:0008270]
408.677	25.2164	4.78504	5.06086	4.17371e-07	0.00135996	GSMUA_Achr1G25370_001	M0S2Z4	Uncharacterized protein			GTP binding [GO:0005525]
458.462	24.9101	4.78519	4.99669	5.83232e-07	0.00172764	GSMUA_Achr6G01020_001	M0T350	C3H1-type domain-containing protein			DNA binding [GO:0003677]; metal ion binding [GO:0046872]
127.999	9.63209	1.89658	4.5514	5.32891e-06	0.0124026	GSMUA_Achr5G20200_001	M0T049	BZIP domain-containing protein		nucleus [GO:0005634]	DNA-binding transcription factor activity [GO:0003700]
39.8687	8.95236	1.8905	4.20648	2.59382e-05	0.0497158	GSMUA_Achr6G13310_001	M0T6M9	Uncharacterized protein
47.9051	8.8371	1.77472	4.41596	1.00563e-05	0.0218449	GSMUA_Achr11G25080_001	M0RV88	Uncharacterized protein
24.6873	8.58446	1.74918	4.33602	1.45089e-05	0.0295473	GSMUA_Achr10G19130_001	M0RJI8	Uncharacterized protein

## Sheet: T3vsT1(down)
baseMean	log2FoldChange	lfcSE	stat	pvalue	padj	Genes	Uniprot id	Protein names	Gene ontology (biological process)	Gene ontology (cellular component)	Gene ontology (molecular function)
1996.78	-42.4049	4.78485	-8.65333	5.00171e-18	1.62976e-13	GSMUA_Achr10G12800_001	M0RHQ6	Uncharacterized protein	ethylene-activated signaling pathway [GO:0009873]	nucleus [GO:0005634]	DNA binding [GO:0003677]; DNA-binding transcription factor activity [GO:0003700]
141.843	-38.1726	4.7852	-7.76825	7.95763e-15	1.29646e-10	GSMUA_Achr6G33000_001	M0TC94	Uncharacterized protein			carbohydrate binding [GO:0030246]
50.6246	-32.111	4.7855	-6.5011	7.97344e-11	6.49516e-07	GSMUA_Achr1G19140_001	M0S172	Uncharacterized protein	auxin polar transport [GO:0009926]	cytosol [GO:0005829]; plasmodesma [GO:0009506]
116.964	-29.6157	4.78506	-5.98021	2.22851e-09	1.45228e-05	GSMUA_Achr8G02550_001	M0TM07	GRAS domain-containing protein	regulation of transcription, DNA-templated [GO:0006355]	nucleus [GO:0005634]	DNA-binding transcription factor activity [GO:0003700]; sequence-specific DNA binding [GO:0043565]
203.502	-28.9579	4.78496	-5.84287	5.13075e-09	2.78634e-05	GSMUA_Achr6G30260_001	M0TBH1	Transmembrane 9 superfamily member	protein localization to membrane [GO:0072657]	endosome membrane [GO:0010008]; Golgi membrane [GO:0000139]; integral component of membrane [GO:0016021]; membrane [GO:0016020]
144.376	-27.1444	4.78513	-5.46367	4.66398e-08	0.000217102	GSMUA_Achr6G09990_001	M0T5P8	eRF1_3 domain-containing protein	cytoplasmic translational termination [GO:0002184]	cytosol [GO:0005829]; translation release factor complex [GO:0018444]	sequence-specific mRNA binding [GO:1990825]; translation release factor activity, codon specific [GO:0016149]
929.433	-26.4633	4.78486	-5.32164	1.02834e-07	0.000418844	GSMUA_AchrUn_randomG25780_001	M0UCD6	Uncharacterized protein
862.822	-25.4573	4.7849	-5.11135	3.19865e-07	0.00115805	GSMUA_Achr4G03270_001	M0SKP4	UDP-glucose 6-dehydrogenase (EC 1.1.1.22)	glycosaminoglycan biosynthetic process [GO:0006024]; polysaccharide biosynthetic process [GO:0000271]; UDP-glucuronate biosynthetic process [GO:0006065]	cytosol [GO:0005829]; nucleus [GO:0005634]	NAD binding [GO:0051287]; UDP-glucose 6-dehydrogenase activity [GO:0003979]
438.953	-24.7237	4.78495	-4.95799	7.1225e-07	0.001934	GSMUA_AchrUn_randomG15890_001	M0U9J8	Peptidase A1 domain-containing protein
568.751	-24.3445	4.78498	-4.8787	1.06786e-06	0.00267656	GSMUA_Achr10G15970_001	M0RIM2	C2H2-type domain-containing protein	response to acidic pH [GO:0010447]; response to aluminum ion [GO:0010044]
