# Supplementary material for: Transcriptome Profiling during Sequential Stages of Cryopreservation in Banana (Musa AAA cv Borjahaji) Shoot Meristem
Source: Plants (Basel). 2023 Mar 3;12(5):1165. doi: 10.3390/plants12051165 (PMC10005800; doi:10.3390/plants12051165)
Supplement: Supplementary file 1 [file plants-12-01165-s001.zip › Supplementary Table S2.xlsx]

## Sheet: common DEGs
S.NO.	Genes	logFC T1 VS C	logFC T2 VS C	logFC T3 VS C	Functional Details
1	GSMUA_Achr1G20850_001	23.8896	23.6753	22.9281	Transferase activity (Glycan metabolism)
26	GSMUA_Achr8G25900_001	22.9033	24.583	23.9145	Uncharacterized protein
31	GSMUA_Achr10G17570_001	21.7192	20.9705	21.65	Regulation of transcription
29	GSMUA_Achr8G08560_001	8.35577	7.74938	8.74623	ATP binding; protein kinase activity; protein serine/threonine kinase activity
25	GSMUA_Achr8G24900_001	8.04507	7.8339	8.20481	structural constituent of ribosome
8	GSMUA_Achr3G29020_001	6.83386	7.12893	6.52837	J domain-containing protein ( play crucial roles in protein translation, folding, unfolding, translocation, and degradation)
7	GSMUA_Achr3G09170_001	5.23684	5.43688	4.87228	early nodulin-93-like isoform
21	GSMUA_Achr6G19150_001	4.91868	5.24382	5.31281	DUF3774 domain-containing protein similar to Arabidopsis thaliana wound-responsive family protein
23	GSMUA_Achr6G34380_001	4.77195	5.30561	3.36114	lipase activity
10	GSMUA_Achr4G06590_001	4.53064	4.21793	3.2359	integral component of membrane ( vacuolar cation/proton exchanger );calcium ion transmembrane transport
17	GSMUA_Achr6G02260_001	4.49844	4.924	3.93951	Uncharacterized protein
11	GSMUA_Achr4G06600_001	4.45051	4.45502	3.66888	Calcium ion transmembrane transport (Na_Ca_ex domain-containing protein)
5	GSMUA_Achr2G21760_001	4.40163	4.89017	3.66666	Regulation of growth
30	GSMUA_Achr9G10720_001	4.30788	5.28344	3.95816	Jacalin-type lectin domain-containing protein
15	GSMUA_Achr5G29560_001	4.23287	4.86271	3.94287	integral component of mitochondrial inner membrane
16	GSMUA_Achr6G00870_001	4.17924	4.44648	3.22416	cellular response to fatty acid; cellular response to nitric oxide; cellular response to potassium ion starvation
28	GSMUA_Achr8G29470_001	4.13337	4.89124	3.6551	alcohol dehydrogenase activity, zinc-dependent; S-(hydroxymethyl)glutathione dehydrogenase activity; zinc ion binding
19	GSMUA_Achr6G04580_001	4.09935	4.24648	4.20624	integral component of membrane
3	GSMUA_Achr2G03910_001	4.07772	4.92858	5.49951	Uncharacterized protein
13	GSMUA_Achr4G18430_001	3.9931	4.38707	3.90381	abscisic acid metabolic process [GO:0009687]; sterol metabolic process [GO:0016125]
6	GSMUA_Achr3G03930_001	3.92834	6.61841	7.02633	Calcium ion binding
20	GSMUA_Achr6G18590_001	3.8221	4.4709	3.10368	alcohol dehydrogenase activity, zinc-dependent; S-(hydroxymethyl)glutathione dehydrogenase activity; zinc ion binding
34	GSMUA_AchrUn_randomG12090_001	3.73268	4.12127	3.88091	integral component of mitochondrial inner membrane
18	GSMUA_Achr6G04570_001	3.71158	3.86405	3.68513	integral component of membrane
14	GSMUA_Achr4G23150_001	3.70261	4.53994	4.12863	Uncharacterized protein
24	GSMUA_Achr7G19950_001	3.62163	3.11537	2.96673	gibberellic acid-stimulated arabidopsis (GASA) family protein may play a role in plant growth and development
32	GSMUA_Achr11G15810_001	3.5144	5.69939	6.04564	DNA-binding transcription factor activity (osmotic stress response)
2	GSMUA_Achr2G02210_001	3.34183	3.57847	3.05592	FCS-Like zinc finger protein (FLZ) may act as an adapter to facilitate the interaction of SnRK1 complex
4	GSMUA_Achr2G13950_001	3.2172	2.73805	2.73397	Senescence regulator domain-containing protein
27	GSMUA_Achr8G26410_001	3.13539	3.67874	3.87429	Uncharacterized protein
9	GSMUA_Achr4G03630_001	3.01629	3.40702	2.4549	integral component of membrane ( plant-type vacuole membrane );calcium ion transmembrane transport
33	GSMUA_AchrUn_randomG09790_001	3.00496	3.77388	3.86229	DNA-binding transcription factor activity
22	GSMUA_Achr6G00510_001	2.5602	3.60874	2.73353	ATP binding; protein serine/threonine kinase activity
12	GSMUA_Achr4G14640_001	2.54386	2.99598	2.72461	integral component of membrane
57	GSMUA_Achr8G16750_001	-2.06622	-2.62287	-2.50052	glycine-rich domain-containing protein 1-like
62	GSMUA_Achr9G08450_001	-2.53986	-2.70269	-3.25187	alcohol dehydrogenase activity; S-(hydroxymethyl)glutathione dehydrogenase activity binding
40	GSMUA_Achr3G26290_001	-2.69382	-3.02758	-2.86222	cytokinin dehydrogenase activity; flavin adenine dinucleotide binding; oxidoreductase activity
42	GSMUA_Achr4G13090_001	-2.71956	-2.34541	-3.00766	integral component of membrane (plasma membrane; transmembrane transporter activity )
56	GSMUA_Achr8G10080_001	-2.95904	-2.77906	-2.85009	metal ion binding
65	GSMUA_Achr10G26720_001	-2.98576	-2.90137	-2.91223	Oxoglutarate dehydrogenase (succinyl-transferring) activity ; thiamine pyrophosphate binding
37	GSMUA_Achr1G25340_001	-3.06322	-3.89741	-3.7956	DNA-binding transcription factor activity
67	GSMUA_Achr10G25740_001	-3.22903	-2.81337	-3.29912	Integral component of membrane
58	GSMUA_Achr8G25020_001	-3.43711	-3.64957	-3.0137	Pyrimidine metabolism; CTP biosynthesis via de novo pathway
36	GSMUA_Achr10G17810_001	-3.5216	-3.50531	-3.53972	Phosphatidylinositol dephosphorylation
46	GSMUA_Achr5G11840_001	-3.5257	-3.69826	-3.78032	cytokinin dehydrogenase activity; FAD binding; oxidoreductase activity
64	GSMUA_Achr9G24040_001	-3.54125	-3.21065	-3.49598	iron ion binding; monooxygenase activity; oxidoreductase activity, acting on paired donors, with incorporation or reduction of molecular oxygen
54	GSMUA_Achr7G14940_001	-3.69066	-3.10317	-3.5238	Uncharacterized protein
61	GSMUA_Achr9G02000_001	-3.74141	-3.89223	-4.89119	phloem development
47	GSMUA_Achr6G07720_001	-3.86345	-4.1747	-4.65846	secondary shoot formation; strigolactone biosynthetic process
39	GSMUA_Achr2G21450_001	-3.9735	-11.1913	-4.89315	Fatty acid biosynthetic process
52	GSMUA_Achr7G08990_001	-3.99643	-4.1012	-5.41039	cytokinin dehydrogenase activity; FAD binding; oxidoreductase activity
59	GSMUA_Achr8G29280_001	-4.20128	-4.45575	-4.85363	integral component of membrane (transmembrane transporter activity )
50	GSMUA_Achr6G35130_001	-4.36808	-4.27176	-3.55555	catalytic activity
69	GSMUA_AchrUn_randomG07990_001	-4.51936	-4.02645	-4.52382	maltose binding; protein kinase regulator activity
35	GSMUA_Achr1G07090_001	-4.61205	-3.63679	-3.62675	Uncharacterized protein
68	GSMUA_AchrUn_randomG06270_001	-4.62558	-3.94191	-4.0561	ubiquitin-like protein conjugating enzyme binding; ubiquitin protein ligase activity
53	GSMUA_Achr7G09000_001	-4.63924	-4.55994	-5.97524	cytokinin dehydrogenase activity; flavin adenine dinucleotide binding; oxidoreductase activity
43	GSMUA_Achr4G14500_001	-4.65904	-3.66606	-5.75664	sulfotransferase activity
55	GSMUA_Achr8G00620_001	-4.89144	-6.4385	-5.29471	sugar transmembrane transporter activity
49	GSMUA_Achr6G25090_001	-4.95563	-3.92624	-4.00709	fatty acid biosynthetic process; lipid oxidation; oxylipin biosynthetic process
51	GSMUA_Achr7G07650_001	-6.20862	-5.62891	-5.38156	DNA-binding transcription factor activity
44	GSMUA_Achr5G09660_001	-6.74169	-6.4084	-6.56711	Uncharacterized protein
70	GSMUA_AchrUn_randomG24240_001	-7.35064	-5.68891	-4.92533	carbohydrate binding
60	GSMUA_Achr8G33660_001	-8.76905	-6.60631	-8.92061	protein disulfide oxidoreductase activity
63	GSMUA_Achr9G20630_001	-10.3574	-11.156	-9.47849	oxidoreductase activity
66	GSMUA_Achr10G22240_001	-11.077	-5.28068	-10.1981	Water channel activity (integral component of membrane)
38	GSMUA_Achr2G10670_001	-11.1075	-5.68749	-10.2286	GRAM domain-containing protein ( part of glucosyltransferases and other membrane-associated proteins)
48	GSMUA_Achr6G21950_001	-11.1796	-4.66537	-4.52637	dioxygenase activity; metal ion binding
45	GSMUA_Achr5G10210_001	-11.2675	-6.38884	-10.3886	metal ion binding
41	GSMUA_Achr4G10190_001	-23.4434	-24.2736	-22.7524	oxidoreductase activity
