# Supplementary material for: Transcriptome Profiling during Sequential Stages of Cryopreservation in Banana (Musa AAA cv Borjahaji) Shoot Meristem
Source: Plants (Basel). 2023 Mar 3;12(5):1165. doi: 10.3390/plants12051165 (PMC10005800; doi:10.3390/plants12051165)
Supplement: Supplementary file 1 [file plants-12-01165-s001.zip › Supplementary Table S3.xlsx]

## Sheet: T1vsT0(up)
baseMean	log2FoldChange	lfcSE	stat	pvalue	padj	Genes	UNIPROT ID	Protein names	Gene ontology (biological process)	Gene ontology (cellular component)	Gene ontology (molecular function)	Gene description
1996.78	26.7029	4.78469	5.37191	7.79075e-08	5.68173e-05	GSMUA_Achr10G12800_001	M0RHQ6	ETHYLENE INSENSITIVE 3-like 1 protein	ethylene-activated signaling pathway [GO:0009873]	nucleus [GO:0005634]	DNA binding [GO:0003677]; DNA-binding transcription factor activity [GO:0003700]	ETHYLENE INSENSITIVE 3-like 1 protein
203.502	25.9475	4.78481	5.21389	1.84919e-07	0.000115193	GSMUA_Achr6G30260_001	M0TBH1	Transmembrane 9 superfamily member	protein localization to membrane [GO:0072657]	endosome membrane [GO:0010008]; Golgi membrane [GO:0000139]; integral component of membrane [GO:0016021]; membrane [GO:0016020]		Transmembrane 9 superfamily member
458.213	23.8896	4.78482	4.7838	1.72012e-06	0.000676755	GSMUA_Achr1G20850_001	M0S1P3	Uncharacterized protein		Golgi apparatus [GO:0005794]	transferase activity, transferring glycosyl groups [GO:0016757]	uncharacterized
116.964	23.5395	4.78491	4.71055	2.47053e-06	0.000923393	GSMUA_Achr8G02550_001	M0TM07	GRAS domain-containing protein	regulation of transcription, DNA-templated [GO:0006355]	nucleus [GO:0005634]	DNA-binding transcription factor activity [GO:0003700]; sequence-specific DNA binding [GO:0043565]	scarecrow-like protein 33
144.376	23.3101	4.78498	4.66252	3.12359e-06	0.00111189	GSMUA_Achr6G09990_001	M0T5P8	eRF1_3 domain-containing protein	cytoplasmic translational termination [GO:0002184]	cytosol [GO:0005829]; translation release factor complex [GO:0018444]	sequence-specific mRNA binding [GO:1990825]; translation release factor activity, codon specific [GO:0016149]	eukaryotic peptide chain release factor subunit 1-3
191.615	23.2162	4.78497	4.64292	3.4352e-06	0.00118064	GSMUA_Achr4G03920_001	M0SKV9	nuclear transcription factor Y subunit C-6-like	regulation of transcription, DNA-templated [GO:0006355]	nucleus [GO:0005634]	DNA-binding transcription activator activity, RNA polymerase II-specific [GO:0001228]; protein heterodimerization activity [GO:0046982]	nuclear transcription factor Y subunit C-6-like
655.512	22.9033	4.78494	4.57754	4.70468e-06	0.00152907	GSMUA_Achr8G25900_001	M0TTP3	Uncharacterized protein				uncharacterized protein C24B11.07
141.843	22.7515	4.78505	4.54572	5.47473e-06	0.00174149	GSMUA_Achr6G33000_001	M0TC94	L-type lectin-domain containing receptor kinase VIII.1-like			carbohydrate binding [GO:0030246]	pentatricopeptide repeat-containing protein At1g62350-like
50.6246	22.1328	4.78534	4.41616	1.0047e-05	0.00291664	GSMUA_Achr1G19140_001	M0S172	auxin transport protein BIG	auxin polar transport [GO:0009926]	cytosol [GO:0005829]; plasmodesma [GO:0009506]		auxin transport protein BIG
101.423	21.7192	4.78537	4.32969	1.49318e-05	0.00405887	GSMUA_Achr10G17570_001	M0RJ32	GRAS domain-containing protein	regulation of transcription, DNA-templated [GO:0006355]	nucleus [GO:0005634]	DNA-binding transcription factor activity [GO:0003700]; sequence-specific DNA binding [GO:0043565]	tubulin--tyrosine ligase-like protein 12
151.273	10.8404	1.61266	6.10195	1.04779e-09	1.2532e-06	GSMUA_Achr3G02180_001	M0SB36	Very-long-chain 3-oxoacyl-CoA synthase (EC 2.3.1.199)	fatty acid biosynthetic process [GO:0006633]	integral component of membrane [GO:0016021]	3-oxo-arachidoyl-CoA synthase activity [GO:0102336]; 3-oxo-cerotoyl-CoA synthase activity [GO:0102337]; 3-oxo-lignoceronyl-CoA synthase activity [GO:0102338]; very-long-chain 3-ketoacyl-CoA synthase activity [GO:0102756]	3-ketoacyl-CoA synthase 6-like
27.5346	9.45965	2.35302	3.59523	0.00032411	0.0489455	GSMUA_Achr10G29830_001	M0RMK7	pentatricopeptide repeat-containing protein At5g61800-like				pentatricopeptide repeat-containing protein At5g61800-like
37.986	8.35577	1.7437	4.21849	2.45944e-05	0.00607765	GSMUA_Achr8G08560_001	M0TNQ9	Uncharacterized protein			ATP binding [GO:0005524]; protein kinase activity [GO:0004672]; protein serine/threonine kinase activity [GO:0004674]	dual specificity protein kinase shkC-like
18.606	8.25955	1.90045	3.81991	0.000133499	0.0240038	GSMUA_Achr4G24340_001	M0SRP5	Uncharacterized protein	chloroplast accumulation movement [GO:0009904]; chloroplast avoidance movement [GO:0009903]	cytosol [GO:0005829]		protein PLASTID MOVEMENT IMPAIRED 2-like
38.3273	8.14369	1.86259	3.83535	0.000125387	0.0230013	GSMUA_Achr5G18250_001	M0SZK4	Nucleotid_trans domain-containing protein				uncharacterized
30.7805	8.04507	1.67664	4.2019	2.64681e-05	0.00648708	GSMUA_Achr8G24900_001	M0TTE3	Uncharacterized protein	translation [GO:0006412]	mitochondrial large ribosomal subunit [GO:0005762]	structural constituent of ribosome [GO:0003735]	uncharacterized protein C24B11.06
139.784	7.90367	1.85866	3.71433	0.000203744	0.0331721	GSMUA_Achr8G32970_001	M0TVP9	Hevamine-A-like				hevamine-A-like
1182.73	6.83386	0.920123	6.3403	2.29316e-10	3.42839e-07	GSMUA_Achr3G29020_001	M0SIR8	J domain-containing protein				dnaJ homolog subfamily B member 3-like
244.962	5.82617	1.04126	4.63494	3.57042e-06	0.00119954	GSMUA_Achr3G02380_001	M0SB56	Uncharacterized protein		integral component of membrane [GO:0016021]		uncharacterized
6049.08	5.23684	0.455057	9.31057	1.27142e-20	9.5042e-17	GSMUA_Achr3G09170_001	M0SD34	Uncharacterized protein				early nodulin-93-like
58.6415	4.97732	1.00568	3.95485	7.65821e-05	0.0154722	GSMUA_Achr2G08920_001	M0S6D3	DUF3700 domain-containing protein				stem-specific protein TSJT1
78.7697	4.97036	0.932659	4.25704	2.07154e-05	0.00533975	GSMUA_Achr1G15690_001	M0S077	ENTH domain-containing protein	clathrin coat assembly [GO:0048268]; clathrin-dependent endocytosis [GO:0072583]; vesicle budding from membrane [GO:0006900]	clathrin-coated pit [GO:0005905]; clathrin-coated vesicle [GO:0030136]; Golgi apparatus [GO:0005794]	1-phosphatidylinositol binding [GO:0005545]; clathrin heavy chain binding [GO:0032050]; phosphatidylinositol-4,5-bisphosphate binding [GO:0005546]; SNARE binding [GO:0000149]	putative clathrin assembly protein At5g57200
306.861	4.91868	0.850949	4.60507	4.12331e-06	0.0013699	GSMUA_Achr6G19150_001	M0T8B3	Uncharacterized protein				uncharacterized
1174.31	4.77195	0.316514	11.9171	9.6359e-33	2.88123e-28	GSMUA_Achr6G34380_001	M0TCN1	Hydrolase_4 domain-containing protein		membrane [GO:0016020]	lipase activity [GO:0016298]	caffeoylshikimate esterase-like
609.171	4.53064	0.561338	6.28969	3.181e-10	4.13544e-07	GSMUA_Achr4G06590_001	M0SLM6	Vacuolar cation/proton exchanger	calcium ion transmembrane transport [GO:0070588]; cellular calcium ion homeostasis [GO:0006874]	integral component of membrane [GO:0016021]; plant-type vacuole membrane [GO:0009705]	calcium:proton antiporter activity [GO:0015369]	vacuolar cation/proton exchanger 1a-like
799.729	4.49844	0.436696	8.01114	1.1365e-15	5.66374e-12	GSMUA_Achr6G02260_001	M0T3H4	Uncharacterized protein				peamaclein-like
615.506	4.45051	0.618133	5.58214	2.37576e-08	1.97327e-05	GSMUA_Achr4G06600_001	M0SLM7	Na_Ca_ex domain-containing protein	calcium ion transmembrane transport [GO:0070588]; cellular calcium ion homeostasis [GO:0006874]	integral component of membrane [GO:0016021]; plant-type vacuole membrane [GO:0009705]	calcium:proton antiporter activity [GO:0015369]	vacuolar cation/proton exchanger 1a-like
328.689	4.40163	0.63668	5.34276	9.15432e-08	6.36566e-05	GSMUA_Achr2G21760_001	M0SA17	Uncharacterized protein	gravitropism [GO:0009630]; regulation of growth [GO:0040008]			Uncharacterized protein
83.0198	4.37217	0.792906	4.25292	2.11001e-05	0.00539243	GSMUA_AchrUn_randomG14340_001	M0U943	Uncharacterized protein
372.106	4.30788	0.60505	5.46711	4.57441e-08	3.50717e-05	GSMUA_Achr9G10720_001	M0TZ81	Jacalin-type lectin domain-containing protein			carbohydrate binding [GO:0030246]	horcolin-like
7102.13	4.23287	0.643087	5.02712	4.9791e-07	0.000252339	GSMUA_Achr5G29560_001	M0T2T0	HIG1 domain-containing protein	mitochondrial cytochrome c oxidase assembly [GO:0033617]	integral component of mitochondrial inner membrane [GO:0031305]; mitochondrial respirasome [GO:0005746]		uncharacterized
79.9147	4.22309	0.863856	3.73106	0.000190678	0.0316748	GSMUA_Achr6G12090_001	M0T6A7	adenine/guanine permease AZG2-like	adenine transport [GO:0015853]; guanine transport [GO:0015854]	integral component of membrane [GO:0016021]; plasma membrane [GO:0005886]	purine nucleobase transmembrane transporter activity [GO:0005345]	adenine/guanine permease AZG2-like
2904.1	4.17924	0.542679	5.85842	4.67285e-09	4.9901e-06	GSMUA_Achr6G00870_001	M0T335	Fe2OG dioxygenase domain-containing protein	cellular response to fatty acid [GO:0071398]; cellular response to nitric oxide [GO:0071732]; cellular response to potassium ion starvation [GO:0051365]		metal ion binding [GO:0046872]; oxidoreductase activity [GO:0016491]	1-aminocyclopropane-1-carboxylate oxidase 1-like
372.157	4.14997	0.645551	4.8795	1.06354e-06	0.000454299	GSMUA_Achr9G27290_001	M0U3Y6	vacuolar iron transporter 1.1-like	cellular manganese ion homeostasis [GO:0030026]; intracellular sequestering of iron ion [GO:0006880]	integral component of membrane [GO:0016021]; membrane [GO:0016020]; vacuolar membrane [GO:0005774]	iron ion transmembrane transporter activity [GO:0005381]; manganese ion transmembrane transporter activity [GO:0005384]	E3 ubiquitin protein ligase RI26.5 kDa heat shock protein, mitochondrial-likeE1-like
47118.2	4.13337	0.584043	5.36497	8.09645e-08	5.76409e-05	GSMUA_Achr8G29470_001	M0TUQ0	alcohol dehydrogenase 1	formaldehyde catabolic process [GO:0046294]	cytosol [GO:0005829]	alcohol dehydrogenase activity, zinc-dependent [GO:0004024]; S-(hydroxymethyl)glutathione dehydrogenase activity [GO:0051903]; zinc ion binding [GO:0008270]	alcohol dehydrogenase 1
6674.05	4.09935	0.627295	4.94081	7.77975e-07	0.000369242	GSMUA_Achr6G04580_001	M0T456	Uncharacterized protein		integral component of membrane [GO:0016021]		early nodulin-93-like
124.893	4.07772	0.750666	4.09998	4.13184e-05	0.00950354	GSMUA_Achr2G03910_001	M0S4Y2	Uncharacterized protein				uncharacterized
2037.1	3.9931	0.632024	4.73573	2.18263e-06	0.000826112	GSMUA_Achr4G18430_001	M0SQ06	abscisic acid 8'-hydroxylase 1	abscisic acid metabolic process [GO:0009687]; sterol metabolic process [GO:0016125]		heme binding [GO:0020037]; iron ion binding [GO:0005506]; monooxygenase activity [GO:0004497]; oxidoreductase activity [GO:0016491]; oxidoreductase activity, acting on paired donors, with incorporation or reduction of molecular oxygen, NAD(P)H as one donor, and incorporation of one atom of oxygen [GO:0016709]	abscisic acid 8'-hydroxylase 1
945.696	3.92834	0.600938	4.87295	1.09944e-06	0.000463018	GSMUA_Achr3G03930_001	M0SBL1	Uncharacterized protein			calcium ion binding [GO:0005509]	uncharacterized
728.495	3.91519	0.809093	3.60304	0.000314515	0.0479514	GSMUA_Achr9G28520_001	M0U4A9	SHSP domain-containing protein	protein complex oligomerization [GO:0051259]; protein folding [GO:0006457]; response to heat [GO:0009408]; response to hydrogen peroxide [GO:0042542]; response to salt stress [GO:0009651]		protein self-association [GO:0043621]; unfolded protein binding [GO:0051082]	26.5 kDa heat shock protein, mitochondrial-like
5238.56	3.89163	0.658405	4.39187	1.1238e-05	0.00323104	GSMUA_Achr2G20210_001	M0S9L2	Pyruvate kinase (EC 2.7.1.40)	glycolytic process [GO:0006096]	cytoplasm [GO:0005737]	ATP binding [GO:0005524]; kinase activity [GO:0016301]; magnesium ion binding [GO:0000287]; potassium ion binding [GO:0030955]; pyruvate kinase activity [GO:0004743]	pyruvate kinase 1, cytosolic-like
1341.17	3.8221	0.537812	5.24737	1.54284e-07	0.000100288	GSMUA_Achr6G18590_001	M0T857	alcohol dehydrogenase 3	formaldehyde catabolic process [GO:0046294]	cytosol [GO:0005829]	alcohol dehydrogenase activity, zinc-dependent [GO:0004024]; S-(hydroxymethyl)glutathione dehydrogenase activity [GO:0051903]; zinc ion binding [GO:0008270]	alcohol dehydrogenase 3
7670.28	3.73268	0.628096	4.35074	1.35682e-05	0.00379161	GSMUA_AchrUn_randomG12090_001	M0U8G8	HIG1 domain-containing protein	mitochondrial cytochrome c oxidase assembly [GO:0033617]	integral component of mitochondrial inner membrane [GO:0031305]; mitochondrial respirasome [GO:0005746]		uncharacterized
2700.68	3.71158	0.709911	3.81961	0.000133663	0.0240038	GSMUA_Achr6G04570_001	M0T455	Uncharacterized protein		integral component of membrane [GO:0016021]		early nodulin-93-like
942.385	3.70261	0.421899	6.40583	1.49552e-10	2.4843e-07	GSMUA_Achr4G23150_001	M0SRC6	Uncharacterized protein
6276.23	3.62163	0.362036	7.24135	4.44246e-13	1.20758e-09	GSMUA_Achr7G19950_001	M0TJ32	Uncharacterized protein				snakin-2
495.128	3.60617	0.665537	3.91589	9.00707e-05	0.0177185	GSMUA_Achr11G05740_001	M0RPQ4	Fe2OG dioxygenase domain-containing protein			dioxygenase activity [GO:0051213]; metal ion binding [GO:0046872]	protein SRG1
1578.75	3.5144	0.555758	4.52426	6.06064e-06	0.0018305	GSMUA_Achr11G15810_001	M0RSL1	AP2/ERF domain-containing protein		nucleus [GO:0005634]	DNA binding [GO:0003677]; DNA-binding transcription factor activity [GO:0003700]	ethylene-responsive transcription factor ERF071-like
98.0105	3.43999	0.608736	4.00829	6.11602e-05	0.0128785	GSMUA_Achr3G19810_001	M0SG47	Uncharacterized protein
280.329	3.40437	0.492143	4.88551	1.0316e-06	0.000450789	GSMUA_Achr10G24070_001	M0RKY2	Non-specific serine/threonine protein kinase (EC 2.7.11.1)	signal transduction [GO:0007165]	integral component of membrane [GO:0016021]	ATP binding [GO:0005524]; protein serine kinase activity [GO:0106310]; protein threonine kinase activity [GO:0106311]	CBL-interacting serine/threonine-protein kinase 5-like
1585.31	3.39072	0.489514	4.88387	1.04025e-06	0.000450789	GSMUA_Achr7G00710_001	M0TDL1	glycine, alanine and asparagine-rich protein-like				glycine, alanine and asparagine-rich protein-like
70.0398	3.38711	0.625083	3.81887	0.000134063	0.0240038	GSMUA_Achr4G06900_001	M0SLQ7	Uncharacterized protein				uncharacterized
4854.12	3.34183	0.344442	6.79893	1.05401e-11	2.62634e-08	GSMUA_Achr2G02210_001	M0S4G2	FLZ-type domain-containing protein				FLZ-type domain-containing protein
3700.09	3.22432	0.396204	5.61407	1.9762e-08	1.79062e-05	GSMUA_Achr6G21990_001	M0T947	Peroxidase (EC 1.11.1.7)	hydrogen peroxide catabolic process [GO:0042744]; response to oxidative stress [GO:0006979]	extracellular region [GO:0005576]; plant-type cell wall [GO:0009505]; plasmodesma [GO:0009506]	heme binding [GO:0020037]; metal ion binding [GO:0046872]; peroxidase activity [GO:0004601]	peroxidase 27-like
294.556	3.2172	0.40492	5.47564	4.35925e-08	3.43015e-05	GSMUA_Achr2G13950_001	M0S7T6	Uncharacterized protein				uncharacterized
768.34	3.21074	0.536397	4.12147	3.76464e-05	0.0088635	GSMUA_Achr11G04370_001	M0RPB7	putative glycerol-3-phosphate transporter 1	phosphate ion homeostasis [GO:0055062]	integral component of membrane [GO:0016021]	transmembrane transporter activity [GO:0022857]	putative glycerol-3-phosphate transporter 1
753.208	3.16098	0.450653	4.79523	1.62491e-06	0.000647819	GSMUA_Achr8G20790_001	M0TS82	Uncharacterized protein			hydrolase activity [GO:0016787]	uncharacterized protein C24B11.05
1223.76	3.13539	0.457574	4.66676	3.05983e-06	0.00110231	GSMUA_Achr8G26410_001	M0TTU4	Uncharacterized protein
357.003	3.0659	0.477392	4.32746	1.50836e-05	0.0040632	GSMUA_Achr1G01860_001	M0RW94	miraculin-like			endopeptidase inhibitor activity [GO:0004866]	miraculin-like
10908.5	3.01974	0.523916	3.85509	0.000115685	0.0214851	GSMUA_Achr2G08040_001	M0S645	alcohol dehydrogenase 1	formaldehyde catabolic process [GO:0046294]	cytosol [GO:0005829]	alcohol dehydrogenase activity, zinc-dependent [GO:0004024]; S-(hydroxymethyl)glutathione dehydrogenase activity [GO:0051903]; zinc ion binding [GO:0008270]	alcohol dehydrogenase 1
969.028	3.01629	0.306149	6.58595	4.51973e-11	9.65317e-08	GSMUA_Achr4G03630_001	M0SKT0	F-box domain-containing protein	calcium ion transmembrane transport [GO:0070588]; cellular calcium ion homeostasis [GO:0006874]	integral component of membrane [GO:0016021]; plant-type vacuole membrane [GO:0009705]	calcium:proton antiporter activity [GO:0015369]	F-box/kelch-repeat protein At1g55270-like
3872.13	3.00496	0.553402	3.62298	0.000291232	0.044657	GSMUA_AchrUn_randomG09790_001	M0U7T9	AP2/ERF domain-containing protein		nucleus [GO:0005634]	DNA binding [GO:0003677]; DNA-binding transcription factor activity [GO:0003700]	ethylene-responsive transcription factor ERF071-like
20216.8	2.97292	0.341245	5.78154	7.40212e-09	7.6321e-06	GSMUA_Achr6G20420_001	M0T8P0	late embryogenesis abundant protein Lea5-D	Stress response	mitochondrion [GO:0005739]		late embryogenesis abundant protein Lea5-D
1776.21	2.96313	0.496868	3.95102	7.7819e-05	0.0156166	GSMUA_Achr10G30190_001	M0RMP3	Peamaclein-like				peamaclein-like
1730.82	2.92667	0.428346	4.49792	6.86221e-06	0.00205187	GSMUA_Achr5G29460_001	M0T2S0	Ferritin (EC 1.16.3.1)	intracellular sequestering of iron ion [GO:0006880]; iron ion transport [GO:0006826]	cytoplasm [GO:0005737]	ferric iron binding [GO:0008199]; ferrous iron binding [GO:0008198]; ferroxidase activity [GO:0004322]	ferritin-1, chloroplastic-like
541.858	2.83435	0.472698	3.8806	0.0001042	0.019683	GSMUA_Achr5G28560_001	M0T2I0	IPPc domain-containing protein	phosphatidylinositol dephosphorylation [GO:0046856]		phosphatidylinositol-3,4,5-trisphosphate 5-phosphatase activity [GO:0034485]; phosphatidylinositol-4,5-bisphosphate 5-phosphatase activity [GO:0004439]	type I inositol polyphosphate 5-phosphatase 8-like
375.049	2.71022	0.470021	3.63861	0.000274117	0.0426895	GSMUA_Achr6G35880_001	M0TD31	Cysteine dioxygenase (EC 1.13.11.20)			cysteine dioxygenase activity [GO:0017172]; metal ion binding [GO:0046872]	plant cysteine oxidase 2-like
1492.43	2.67771	0.361632	4.63929	3.49603e-06	0.0011879	GSMUA_Achr4G01830_001	M0SKA0	HMA domain-containing protein			metal ion binding [GO:0046872]	heavy metal-associated isoprenylated plant protein 20-like
2091.93	2.63997	0.316576	5.18034	2.21478e-07	0.000135151	GSMUA_Achr7G20850_001	M0TJC2	H(+)-exporting diphosphatase (EC 7.1.3.1)		integral component of membrane [GO:0016021]	inorganic diphosphatase activity [GO:0004427]; pyrophosphate hydrolysis-driven proton transmembrane transporter activity [GO:0009678]	pyrophosphate-energized vacuolar membrane proton pump-like
1501.48	2.5602	0.409993	3.80542	0.000141566	0.0248999	GSMUA_Achr6G00510_001	M0T2Z9	Uncharacterized protein			ATP binding [GO:0005524]; protein serine/threonine kinase activity [GO:0004674]	probable pyruvate, phosphate dikinase regulatory protein, chloroplastic
570.561	2.557	0.418918	3.71673	0.00020182	0.0331573	GSMUA_Achr5G07480_001	M0SWH7	Expansin	plant-type cell wall organization [GO:0009664]	cell wall [GO:0005618]; extracellular region [GO:0005576]; membrane [GO:0016020]		expansin-A10
278.711	2.54386	0.424988	3.63271	0.000280459	0.0432493	GSMUA_Achr4G14640_001	M0SNX9	Uncharacterized protein		integral component of membrane [GO:0016021]		lysosomal amino acid transporter 1 homolog
1350.22	2.54068	0.420128	3.66716	0.000245262	0.0390084	GSMUA_Achr5G01830_001	M0SUW2	Uncharacterized protein				uncharacterized
591.048	2.41771	0.376142	3.76909	0.000163845	0.027995	GSMUA_Achr8G31820_001	M0TVD4	endoplasmic reticulum oxidoreductin-1-like	protein folding in endoplasmic reticulum [GO:0034975]	endoplasmic reticulum membrane [GO:0005789]; integral component of membrane [GO:0016021]	oxidoreductase activity, acting on a sulfur group of donors, disulfide as acceptor [GO:0016671]; protein disulfide isomerase activity [GO:0003756]; protein disulfide oxidoreductase activity [GO:0015035]	endoplasmic reticulum oxidoreductin-1-like
3544.02	2.41289	0.281035	5.02747	4.96993e-07	0.000252339	GSMUA_Achr7G15900_001	M0THX7	Ribulose bisphosphate carboxylase small subunit (RuBisCO small subunit)	photorespiration [GO:0009853]; reductive pentose-phosphate cycle [GO:0019253]	chloroplast [GO:0009507]	monooxygenase activity [GO:0004497]; ribulose-bisphosphate carboxylase activity [GO:0016984]	ribulose bisphosphate carboxylase small chain clone 512
103985796	2.38144	0.343927	4.01667	5.9026e-05	0.0126067	GSMUA_Achr5G18880_001	M0SZR7	Rhodanese domain-containing protein			catalytic activity [GO:0003824]	rhodanese-like domain-containing protein 17
239.536	2.37727	0.379143	3.63258	0.000280605	0.0432493	GSMUA_Achr7G17310_001	M0TIB8	Protein-serine/threonine phosphatase (EC 3.1.3.16)	protein dephosphorylation [GO:0006470]		protein serine/threonine phosphatase activity [GO:0004722]; protein serine phosphatase activity [GO:0106306]; protein threonine phosphatase activity [GO:0106307]	probable protein phosphatase 2C 44
997.119	2.30411	0.320731	4.06604	4.78188e-05	0.0107506	GSMUA_Achr10G12860_001	M0RHR2	NAC domain-containing protein	regulation of transcription, DNA-templated [GO:0006355]		DNA binding [GO:0003677]	NAC transcription factor 29
702.371	2.13105	0.28927	3.91002	9.22884e-05	0.018036	GSMUA_Achr5G05690_001	M0SVZ8	BZIP domain-containing protein	abscisic acid-activated signaling pathway [GO:0009738]; positive regulation of transcription, DNA-templated [GO:0045893]	nucleus [GO:0005634]	DNA-binding transcription factor activity [GO:0003700]	bZIP transcription factor TRAB1

## Sheet: T1vsT0(down)
baseMean	log2FoldChange	lfcSE	stat	pvalue	padj	Genes	UNIPROT ID	Protein names	Gene ontology (biological process)	Gene ontology (cellular component)	Gene ontology (molecular function)	Gene description
1128.3	-26.6433	3.52356	-7.27769	3.39593e-13	1.01542e-09	GSMUA_Achr1G19600_001	M0S1B8	Uncharacterized protein			DNA binding [GO:0003677]; zinc ion binding [GO:0008270]	zinc finger A20 and AN1 domain-containing stress-associated protein 8-like
342.479	-25.6202	4.78485	-5.14545	2.66886e-07	0.000153465	GSMUA_Achr1G22700_001	M0S278	Uncharacterized protein				putative polyol transporter 1
408.677	-24.8235	4.78484	-4.97895	6.39289e-07	0.000316207	GSMUA_Achr1G25370_001	M0S2Z4	Uncharacterized protein			GTP binding [GO:0005525]	nucleolar GTP-binding protein 1-like
458.462	-24.0479	4.78502	-4.81668	1.45968e-06	0.000589811	GSMUA_Achr6G01020_001	M0T350	C3H1-type domain-containing protein			DNA binding [GO:0003677]; metal ion binding [GO:0046872]	zinc finger CCCH domain-containing protein 35-like
50.5669	-23.4434	4.78518	-4.69019	2.72958e-06	0.00100762	GSMUA_Achr4G10190_001	M0SMN6	Uncharacterized protein			oxidoreductase activity [GO:0016491]	probable glycerol-3-phosphate dehydrogenase [NAD(+)] 1, cytosolic, zerumbone synthase
214.347	-11.9732	1.91487	-5.73054	1.00111e-08	9.65615e-06	GSMUA_Achr10G17750_001	M0RJ50	Uncharacterized protein		integral component of membrane [GO:0016021]		uncharacterized
116.555	-11.2675	1.60234	-6.40785	1.47585e-10	2.4843e-07	GSMUA_Achr5G10210_001	M0SXA0	Uncharacterized protein			metal ion binding [GO:0046872]
117.306	-11.1796	1.57105	-6.47947	9.20451e-11	1.72015e-07	GSMUA_Achr6G21950_001	M0T943	Fe2OG dioxygenase domain-containing protein			dioxygenase activity [GO:0051213]; metal ion binding [GO:0046872]	gibberellin 2-beta-dioxygenase 8
105.096	-11.1075	1.58134	-6.39174	1.64004e-10	2.581e-07	GSMUA_Achr2G10670_001	M0S6V8	GRAM domain-containing protein				putative GEM-like protein 8
103.479	-11.077	1.6533	-6.09509	1.09375e-09	1.25786e-06	GSMUA_Achr10G22240_001	M0RKE9	Uncharacterized protein		integral component of membrane [GO:0016021]	water channel activity [GO:0015250]	probable aquaporin TIP2-2
118.056	-11.023	1.62089	-6.18366	6.26316e-10	7.80311e-07	GSMUA_Achr4G15620_001	M0SP77	Uncharacterized protein	transmembrane transport [GO:0055085]	integral component of membrane [GO:0016021]		uncharacterized
127.999	-10.6833	1.8939	-5.11289	3.17271e-07	0.000169406	GSMUA_Achr5G20200_001	M0T049	BZIP domain-containing protein		nucleus [GO:0005634]	DNA-binding transcription factor activity [GO:0003700]	uncharacterized
61.3404	-10.3574	1.82088	-5.13895	2.76272e-07	0.000155864	GSMUA_Achr9G20630_001	M0U222	GRAM domain-containing protein				GEM-like protein 7
69.4571	-10.254	2.13639	-4.3316	1.48032e-05	0.00405887	GSMUA_Achr1G02450_001	M0RWF3	J domain-containing protein				chaperone protein dnaJ 11, chloroplastic-like
58.3921	-9.98732	1.83812	-4.88942	1.01134e-06	0.000450789	GSMUA_Achr5G09290_001	M0SX08	Uncharacterized protein				S-type anion channel SLAH2-like
41.4106	-9.76178	2.39296	-3.66149	0.000250752	0.0396705	GSMUA_Achr11G25460_001	M0RVC6	Uncharacterized protein				dormancy-associated protein homolog 3-like
39.9431	-9.64051	1.79325	-4.81834	1.44756e-06	0.000589811	GSMUA_Achr10G09860_001	M0RGW2	Peptidase A1 domain-containing protein			aspartic-type endopeptidase activity [GO:0004190]	aspartic proteinase Asp1-like
38.6	-9.61902	1.88392	-4.57505	4.76097e-06	0.00153073	GSMUA_Achr6G30080_001	M0TBF3	BHLH domain-containing protein		nucleus [GO:0005634]	protein dimerization activity [GO:0046983]	transcription factor PIF5-like
36.2573	-9.5988	2.12479	-4.0469	5.19015e-05	0.0113278	GSMUA_Achr1G26720_001	M0S3C9	Glutaredoxin domain-containing protein		cytoplasm [GO:0005737]	protein disulfide oxidoreductase activity [GO:0015035]	putative glutaredoxin-C14
37.1739	-9.57304	1.74866	-4.90264	9.45582e-07	0.000428392	GSMUA_Achr6G32810_001	M0TC75	Mannosyl-glycoprotein endo-beta-N-acetylglucosaminidase (EC 3.2.1.96)	protein deglycosylation [GO:0006517]	cytosol [GO:0005829]	hydrolase activity, hydrolyzing O-glycosyl compounds [GO:0004553]; mannosyl-glycoprotein endo-beta-N-acetylglucosaminidase activity [GO:0033925]	cytosolic endo-beta-N-acetylglucosaminidase 1
55.0372	-9.56732	1.88568	-4.54336	5.53633e-06	0.00174255	GSMUA_Achr6G15840_001	M0T7D2	Uncharacterized protein				probable WRKY transcription factor 70
32.8187	-9.45571	2.17617	-3.8856	0.000102078	0.0194411	GSMUA_Achr5G24590_001	M0T1D4	Uncharacterized protein			calcium ion binding [GO:0005509]	calcium-binding protein CML38-like
45.3963	-9.39844	1.68738	-4.97721	6.45083e-07	0.000316207	GSMUA_AchrUn_randomG13290_001	M0U8T8	Uncharacterized protein	response to oxidative stress [GO:0006979]		heme binding [GO:0020037]; peroxidase activity [GO:0004601]	alpha-dioxygenase 1-like
55.5573	-9.35567	2.23468	-3.73909	0.000184688	0.0308511	GSMUA_Achr1+G2:G1130G06010_001	M0RFS8	Uncharacterized protein		integral component of membrane [GO:0016021]
49.5156	-9.30604	1.87739	-4.42425	9.67788e-06	0.00283704	GSMUA_Achr8G17530_001	M0TRA6	MYND-type domain-containing protein				F-box protein At1g67340-like
29.9827	-9.30426	2.07355	-4.00484	6.20582e-05	0.0129762	GSMUA_Achr11G13780_001	M0RS08	Glutaredoxin domain-containing protein		cytoplasm [GO:0005737]	protein disulfide oxidoreductase activity [GO:0015035]	putative glutaredoxin-C15
46.826	-9.25814	2.1146	-3.9053	9.411e-05	0.0181547	GSMUA_Achr6G19410_001	M0T8D9	Uncharacterized protein		nucleus [GO:0005634]	DNA binding [GO:0003677]	transcription factor DIVARICATA-like
64.9005	-9.21325	1.98474	-4.1382	3.50041e-05	0.00844078	GSMUA_Achr10G24780_001	M0RL53	Uncharacterized protein				uncharacterized LOC103969146
30.2594	-9.16378	1.75756	-4.64494	3.40173e-06	0.00118064	GSMUA_AchrUn_randomG19960_001	M0UAQ5	Uncharacterized protein	photosystem II assembly [GO:0010207]; photosystem II stabilization [GO:0042549]	photosystem II oxygen evolving complex [GO:0009654]	oxygen evolving activity [GO:0010242]	oxygen-evolving enhancer protein 1, chloroplastic-like
29.6751	-9.06467	2.05858	-3.91758	8.94406e-05	0.017711	GSMUA_Achr10G13510_001	M0RHX7	Uncharacterized protein		integral component of membrane [GO:0016021]	urea transmembrane transporter activity [GO:0015204]; water channel activity [GO:0015250]	probable aquaporin TIP1-2
30.5972	-8.99671	1.72053	-4.64781	3.35483e-06	0.00118015	GSMUA_AchrUn_randomG10920_001	M0U851	AT-hook motif nuclear-localized protein		nucleus [GO:0005634]	DNA-binding transcription factor activity [GO:0003700]; minor groove of adenine-thymine-rich DNA binding [GO:0003680]	AT-hook motif nuclear-localized protein 17-like
24.1698	-8.96066	2.0383	-3.90553	9.40176e-05	0.0181547	GSMUA_Achr8G34320_001	M0TW34	HVA22-like protein	response to abscisic acid [GO:0009737]	integral component of membrane [GO:0016021]		protein HVA22-like
40.6807	-8.94263	1.64315	-4.83377	1.33973e-06	0.00055638	GSMUA_Achr3G08050_001	M0SCS2	Uncharacterized protein			transferase activity, transferring acyl groups other than amino-acyl groups [GO:0016747]	spermidine coumaroyl-CoA acyltransferase-like
24.9176	-8.86931	2.08202	-3.77966	0.000157042	0.0269869	GSMUA_Achr5G28890_001	M0T2L3	Ammonium transporter	ammonium transmembrane transport [GO:0072488]	integral component of plasma membrane [GO:0005887]	ammonium transmembrane transporter activity [GO:0008519]	ammonium transporter 1 member 3-like
114.295	-8.76905	1.1905	-6.5259	6.75955e-11	1.34745e-07	GSMUA_Achr8G33660_001	M0TVW8	Glutaredoxin domain-containing protein		cytoplasm [GO:0005737]	protein disulfide oxidoreductase activity [GO:0015035]	putative glutaredoxin-C14
42.7543	-8.76898	2.04681	-3.79565	0.000147256	0.0257491	GSMUA_Achr1G00530_001	M0RVW1	Uncharacterized protein			phospholipase activity [GO:0004620]	phospholipase A1-Ibeta2, chloroplastic-like
22.9363	-8.74902	2.01315	-3.84919	0.000118507	0.0218733	GSMUA_Achr7G27530_001	M0TL89	Homeobox domain-containing protein		nucleus [GO:0005634]	DNA-binding transcription factor activity, RNA polymerase II-specific [GO:0000981]; sequence-specific DNA binding [GO:0043565]	homeobox-leucine zipper protein HAT22-like
23.9299	-8.57368	1.86749	-4.05554	5.00176e-05	0.0109969	GSMUA_Achr11G05800_001	M0RPR0	Uncharacterized protein
19.5562	-8.38432	1.84996	-3.99161	6.56267e-05	0.0136271	GSMUA_Achr9G11960_001	M0TZK5	LEA_2 domain-containing protein		anchored component of plasma membrane [GO:0046658]; integral component of membrane [GO:0016021]; plasmodesma [GO:0009506]		NDR1/HIN1-Like protein 3-like
26.3009	-8.31172	1.8847	-3.87951	0.000104665	0.019683	GSMUA_Achr1G03850_001	M0RWU3	Uncharacterized protein		integral component of membrane [GO:0016021]		uncharacterized
47.9051	-8.28604	1.77276	-4.10999	3.95673e-05	0.00924299	GSMUA_Achr11G25080_001	M0RV88	Uncharacterized protein
19.1882	-8.25987	1.97178	-3.68188	0.000231522	0.0370199	GSMUA_Achr3G21710_001	M0SGN7	Glucose-1-phosphate adenylyltransferase (EC 2.7.7.27)	biosynthetic process [GO:0009058]		glucose-1-phosphate adenylyltransferase activity [GO:0008878]	inactive glucose-1-phosphate adenylyltransferase small subunit 2, chloroplastic-like
20.5393	-8.25536	1.91348	-3.79172	0.00014961	0.0260087	GSMUA_Achr4G06500_001	M0SLL7	Uncharacterized protein			DNA binding [GO:0003677]; metal ion binding [GO:0046872]	zinc finger CCCH domain-containing protein 9-like
27.7544	-8.25293	1.70871	-4.24469	2.18895e-05	0.00550014	GSMUA_Achr8G33450_001	M0TVU7	Uncharacterized protein		integral component of membrane [GO:0016021]		myosin-14-like
35.3898	-8.21129	1.88665	-3.82227	0.000132228	0.0240038	GSMUA_Achr8G01880_001	M0TLU0	Uncharacterized protein				DEAD-box ATP-dependent RNA helicase 18
39.8687	-8.10471	1.88969	-3.75972	0.000170101	0.0285741	GSMUA_Achr6G13310_001	M0T6M9	Uncharacterized protein				IQ domain-containing protein IQM3-like
21.6121	-7.83154	1.85385	-3.68506	0.00022865	0.0367574	GSMUA_Achr9G17320_001	M0U139	Uncharacterized protein	carbohydrate metabolic process [GO:0005975]		carbohydrate binding [GO:0030246]; hydrolase activity, hydrolyzing O-glycosyl compounds [GO:0004553]	sulfoquinovosidase-like
21.128	-7.71559	1.77341	-3.78682	0.000152587	0.0263729	GSMUA_Achr10G26750_001	M0RLP9	Uncharacterized protein		cytoskeleton [GO:0005856]	ATP binding [GO:0005524]	actin-66-like
21.0136	-7.64405	1.84461	-3.60188	0.000315924	0.0479514	GSMUA_Achr1G04950_001	M0RX53	Profilin	sequestering of actin monomers [GO:0042989]	cell cortex [GO:0005938]; cytoskeleton [GO:0005856]	actin monomer binding [GO:0003785]	profilin-A-like
26.3571	-7.60301	1.83793	-3.59264	0.000327349	0.0491862	GSMUA_Achr11G24140_001	M0RUZ4	Uncharacterized protein		integral component of membrane [GO:0016021]
25.2769	-7.57849	1.76898	-3.7188	0.00020017	0.0330679	GSMUA_Achr6G31130_001	M0TBQ8	Omp85 domain-containing protein	cellular protein-containing complex assembly [GO:0034622]; chloroplast organization [GO:0009658]; embryo development ending in seed dormancy [GO:0009793]; protein insertion into mitochondrial outer membrane [GO:0045040]	integral component of membrane [GO:0016021]; plastid outer membrane [GO:0009527]; SAM complex [GO:0001401]		outer envelope protein 80, chloroplastic-like
3552.55	-7.35064	0.801187	-7.92654	2.25338e-15	9.62548e-12	GSMUA_AchrUn_randomG24240_001	M0UBY2	Jacalin-type lectin domain-containing protein			carbohydrate binding [GO:0030246]
343.9	-6.94147	1.04568	-5.6819	1.33207e-08	1.24469e-05	GSMUA_Achr2G03690_001	M0S4W0	Uncharacterized protein				uncharacterized
1573.23	-6.74169	0.740969	-7.74889	9.2696e-15	3.07967e-11	GSMUA_Achr5G09660_001	M0SX45	Uncharacterized protein				ATP-dependent zinc metalloprotease FTSH 5, mitochondrial-like, Bowman-Birk type proteinase inhibitor-like
79.2104	-6.70708	1.10683	-5.15622	2.51979e-07	0.00014778	GSMUA_Achr10G24510_001	M0RL26	Trehalose 6-phosphate phosphatase (EC 3.1.3.12)	trehalose biosynthetic process [GO:0005992]		trehalose-phosphatase activity [GO:0004805]	probable trehalose-phosphate phosphatase 6
362.515	-6.58822	1.28213	-4.35855	1.30929e-05	0.00369332	GSMUA_Achr5G22170_001	M0T0P2	Cytokin-bind domain-containing protein	cytokinin metabolic process [GO:0009690]		cytokinin dehydrogenase activity [GO:0019139]; flavin adenine dinucleotide binding [GO:0050660]; oxidoreductase activity [GO:0016491]	cytokinin dehydrogenase 6-like
80.3004	-6.54753	1.30534	-4.24987	2.1389e-05	0.00541994	GSMUA_Achr7G14930_001	M0THN0	Uncharacterized protein				uncharacterized
671.837	-6.4195	1.19347	-4.54095	5.60013e-06	0.00174427	GSMUA_Achr4G12460_001	M0SNB1	WAT1-related protein		integral component of membrane [GO:0016021]; plasma membrane [GO:0005886]	transmembrane transporter activity [GO:0022857]	WAT1-related protein At5g45370-like
38.0796	-6.3079	1.39111	-3.81557	0.000135867	0.0241819	GSMUA_Achr9G24020_001	M0U309	Uncharacterized protein			heme binding [GO:0020037]; iron ion binding [GO:0005506]; monooxygenase activity [GO:0004497]; oxidoreductase activity, acting on paired donors, with incorporation or reduction of molecular oxygen [GO:0016705]	geraniol 8-hydroxylase-like
852.036	-6.20862	0.550946	-9.45397	3.26233e-21	3.25156e-17	GSMUA_Achr7G07650_001	M0TFK5	BZIP domain-containing protein		nucleus [GO:0005634]	DNA-binding transcription factor activity [GO:0003700]	basic leucine zipper 63-like
106.841	-6.16536	1.39111	-3.71312	0.000204722	0.0331721	GSMUA_Achr2G13440_001	M0S7N5	LOB domain-containing protein	multicellular organism development [GO:0007275]; regulation of gene expression [GO:0010468]			LOB domain-containing protein 37-like
43.3849	-6.13096	1.3086	-3.92094	8.82052e-05	0.0175828	GSMUA_Achr10G21740_001	M0RK99	Uncharacterized protein	carbohydrate metabolic process [GO:0005975]		hydrolase activity, hydrolyzing O-glycosyl compounds [GO:0004553]	glucan endo-1,3-beta-glucosidase 14-like
263.397	-6.0733	1.16235	-4.36471	1.27294e-05	0.00362496	GSMUA_Achr6G25110_001	M0TA07	Lipoxygenase (EC 1.13.11.-)	fatty acid biosynthetic process [GO:0006633]; lipid oxidation [GO:0034440]; oxylipin biosynthetic process [GO:0031408]		metal ion binding [GO:0046872]; oxidoreductase activity, acting on single donors with incorporation of molecular oxygen, incorporation of two atoms of oxygen [GO:0016702]	linoleate 9S-lipoxygenase 6-like
51.7921	-6.02733	1.1246	-4.47032	7.8101e-06	0.00231217	GSMUA_Achr8G00050_001	M0TLA7	TCP domain-containing protein		nucleus [GO:0005634]	DNA-binding transcription factor activity [GO:0003700]; sequence-specific DNA binding [GO:0043565]	transcription factor PCF2-like
629.248	-5.87917	0.886582	-5.50335	3.72646e-08	3.01148e-05	GSMUA_Achr4G02600_001	M0SKH7	Uncharacterized protein				uncharacterized
114.902	-5.77639	1.20445	-3.96563	7.32015e-05	0.0149918	GSMUA_Achr5G17010_001	M0SZ80	Uncharacterized protein				myb-related protein 308-like
216.46	-5.66662	1.28128	-3.64217	0.000270354	0.0423238	GSMUA_Achr9G03440_001	M0TX53	Uncharacterized protein			oxidoreductase activity [GO:0016491]	tropinone reductase homolog At5g06060
86.2909	-5.54898	1.11538	-4.07843	4.53417e-05	0.0102709	GSMUA_Achr8G15090_001	M0TQL2	Uncharacterized protein
218.069	-5.49781	1.25251	-3.59103	0.000329369	0.0492423	GSMUA_Achr1G06320_001	M0RXJ0	Uncharacterized protein		integral component of membrane [GO:0016021]	transmembrane transporter activity [GO:0022857]	protein NRT1/ PTR FAMILY 7.3-like
202.23	-5.14439	0.803774	-5.15617	2.52057e-07	0.00014778	GSMUA_Achr8G09200_001	M0TNX3	Glycerophosphodiester phosphodiesterase (EC 3.1.4.46)	glycerol metabolic process [GO:0006071]; glycerophospholipid catabolic process [GO:0046475]		glycerophosphodiester phosphodiesterase activity [GO:0008889]	glycerophosphodiester phosphodiesterase GDPD1, chloroplastic-like
786.642	-4.95563	0.706971	-5.59519	2.20387e-08	1.88279e-05	GSMUA_Achr6G25090_001	M0TA05	Lipoxygenase (EC 1.13.11.-)	fatty acid biosynthetic process [GO:0006633]; lipid oxidation [GO:0034440]; oxylipin biosynthetic process [GO:0031408]		metal ion binding [GO:0046872]; oxidoreductase activity, acting on single donors with incorporation of molecular oxygen, incorporation of two atoms of oxygen [GO:0016702]	linoleate 9S-lipoxygenase 6-like
237.391	-4.89144	0.859896	-4.52548	6.02592e-06	0.0018305	GSMUA_Achr8G00620_001	M0TLG4	Uncharacterized protein	carbohydrate transport [GO:0008643]	integral component of membrane [GO:0016021]; plasma membrane [GO:0005886]	sugar transmembrane transporter activity [GO:0051119]	bidirectional sugar transporter SWEET14-like
101.266	-4.65904	0.76984	-4.75299	2.00431e-06	0.000768343	GSMUA_Achr4G14500_001	M0SNW5	Sulfotransferase (EC 2.8.2.-)	sulfation [GO:0051923]	cytoplasm [GO:0005737]	sulfotransferase activity [GO:0008146]	flavonol sulfotransferase-like
2750.42	-4.63924	0.460842	-7.89692	2.85883e-15	1.06852e-11	GSMUA_Achr7G09000_001	M0TFY8	Cytokin-bind domain-containing protein	cytokinin metabolic process [GO:0009690]		cytokinin dehydrogenase activity [GO:0019139]; flavin adenine dinucleotide binding [GO:0050660]; oxidoreductase activity [GO:0016491]	cytokinin dehydrogenase 7-like
391.417	-4.62558	0.693161	-5.2305	1.69054e-07	0.000107551	GSMUA_AchrUn_randomG06270_001	M0U6T8	RING-type domain-containing protein	ER-associated misfolded protein catabolic process [GO:0071712]; ubiquitin-dependent protein catabolic process [GO:0006511]	integral component of membrane [GO:0016021]	metal ion binding [GO:0046872]; ubiquitin-like protein conjugating enzyme binding [GO:0044390]; ubiquitin protein ligase activity [GO:0061630]	E3 ubiquitin-protein ligase RMA1H1-like
320.592	-4.62007	0.8488	-4.26493	1.99966e-05	0.0052913	GSMUA_Achr7G09680_001	M0TG56	WRKY domain-containing protein		nucleus [GO:0005634]	DNA-binding transcription factor activity [GO:0003700]; sequence-specific DNA binding [GO:0043565]	probable WRKY transcription factor 50
1094.78	-4.61205	0.334143	-10.8099	3.0901e-27	4.61985e-23	GSMUA_Achr1G07090_001	M0RXR7	Uncharacterized protein				uncharacterized
2284.59	-4.51936	0.53185	-6.61721	3.66039e-11	8.41918e-08	GSMUA_AchrUn_randomG07990_001	M0U7B0	AMPKBI domain-containing protein	cellular response to nitrogen levels [GO:0043562]	chloroplast [GO:0009507]; nucleotide-activated protein kinase complex [GO:0031588]	maltose binding [GO:1901982]; protein kinase regulator activity [GO:0019887]	SNF1-related protein kinase regulatory subunit beta-1-like
688.956	-4.36808	0.531861	-6.33263	2.41014e-10	3.43169e-07	GSMUA_Achr6G35130_001	M0TCV6	Uncharacterized protein	carbohydrate metabolic process [GO:0005975]		catalytic activity [GO:0003824]	probable galactinol--sucrose galactosyltransferase 6
680.721	-4.20128	0.697769	-4.58787	4.47788e-06	0.00147135	GSMUA_Achr8G29280_001	M0TUN1	Uncharacterized protein		integral component of membrane [GO:0016021]	transmembrane transporter activity [GO:0022857]	protein NRT1/ PTR FAMILY 4.3-like, protein AIG1-like, MACPF domain-containing protein At4g24291
297.352	-4.19689	0.797328	-4.0095	6.08471e-05	0.0128785	GSMUA_Achr3G23340_001	M0SH50	Uncharacterized protein	carbohydrate metabolic process [GO:0005975]		carbohydrate binding [GO:0030246]; hydrolase activity, hydrolyzing O-glycosyl compounds [GO:0004553]	probable alpha-glucosidase Os06g0675700
6950.26	-4.18948	0.504946	-6.31647	2.676e-10	3.63704e-07	GSMUA_Achr9G10820_001	M0TZ91	Uncharacterized protein				protein GOS9-like
1941.8	-4.10196	0.51874	-5.97979	2.23431e-09	2.47438e-06	GSMUA_Achr9G10790_001	M0TZ88	Uncharacterized protein			carbohydrate binding [GO:0030246]	protein GOS9-like
887.647	-4.01501	0.56045	-5.37963	7.464e-08	5.57952e-05	GSMUA_Achr9G10840_001	M0TZ93	Jacalin-type lectin domain-containing protein			carbohydrate binding [GO:0030246]	protein GOS9-like
799.19	-3.99643	0.519478	-5.76815	8.01468e-09	7.98823e-06	GSMUA_Achr7G08990_001	M0TFY7	FAD-binding PCMH-type domain-containing protein	cytokinin metabolic process [GO:0009690]		cytokinin dehydrogenase activity [GO:0019139]; FAD binding [GO:0071949]; oxidoreductase activity [GO:0016491]	cytokinin dehydrogenase 6-like
68.8917	-3.9735	0.789385	-3.76686	0.000165316	0.028086	GSMUA_Achr2G21450_001	M0S9Y6	Acyl carrier protein	fatty acid biosynthetic process [GO:0006633]; response to light stimulus [GO:0009416]	chloroplast envelope [GO:0009941]; chloroplast stroma [GO:0009570]		acyl carrier protein 4, chloroplastic-like
4688.87	-3.96784	0.530342	-5.59609	2.1924e-08	1.88279e-05	GSMUA_Achr9G10830_001	M0TZ92	Jacalin-type lectin domain-containing protein			carbohydrate binding [GO:0030246]	protein GOS9-like
1131.25	-3.86345	0.543505	-5.2685	1.37544e-07	9.13937e-05	GSMUA_Achr6G07720_001	M0T521	Uncharacterized protein	secondary shoot formation [GO:0010223]; strigolactone biosynthetic process [GO:1901601]		hydrolase activity [GO:0016787]	probable strigolactone esterase DAD2
262.133	-3.74141	0.553895	-4.94933	7.44679e-07	0.000359139	GSMUA_Achr9G02000_001	M0TWQ7	Uncharacterized protein	phloem development [GO:0010088]			protein SIEVE ELEMENT OCCLUSION B-like
140.112	-3.69066	0.564189	-4.76908	1.85069e-06	0.00071867	GSMUA_Achr7G14940_001	M0THN1	Uncharacterized protein				uncharacterized
353.907	-3.67619	0.638264	-4.19291	2.75393e-05	0.00669475	GSMUA_Achr7G15940_001	M0THY1	Uncharacterized protein				uncharacterized
323.38	-3.61825	0.611449	-4.28204	1.85184e-05	0.00494392	GSMUA_Achr8G22120_001	M0TSL5	BHLH domain-containing protein	regulation of transcription by RNA polymerase II [GO:0006357]	RNA polymerase II transcription regulator complex [GO:0090575]	DNA-binding transcription factor activity, RNA polymerase II-specific [GO:0000981]; protein dimerization activity [GO:0046983]; RNA polymerase II transcription regulatory region sequence-specific DNA binding [GO:0000977]	transcription factor bHLH101
110.327	-3.58815	0.636848	-4.06399	4.82401e-05	0.0107644	GSMUA_Achr11G15650_001	M0RSJ5	Response regulatory domain-containing protein	phosphorelay signal transduction system [GO:0000160]			two-component response regulator ORR9-like
150.959	-3.55531	0.590051	-4.33066	1.48665e-05	0.00405887	GSMUA_Achr1G26520_001	M0S3A9	Uncharacterized protein				myb-related protein 308-like
304.51	-3.54125	0.517673	-4.90898	9.15509e-07	0.000421148	GSMUA_Achr9G24040_001	M0U311	Uncharacterized protein		integral component of membrane [GO:0016021]	heme binding [GO:0020037]; iron ion binding [GO:0005506]; monooxygenase activity [GO:0004497]; oxidoreductase activity, acting on paired donors, with incorporation or reduction of molecular oxygen [GO:0016705]	geraniol 8-hydroxylase-like
547.886	-3.5257	0.611807	-4.12826	3.65526e-05	0.00874368	GSMUA_Achr5G11840_001	M0SXR3	Cytokinin dehydrogenase (EC 1.5.99.12)	cytokinin metabolic process [GO:0009690]	extracellular space [GO:0005615]	cytokinin dehydrogenase activity [GO:0019139]; FAD binding [GO:0071949]; oxidoreductase activity [GO:0016491]	cytokinin dehydrogenase 3-like
134.398	-3.5216	0.493162	-5.11312	3.16881e-07	0.000169406	GSMUA_Achr10G17810_001	M0RJ56	IPPc domain-containing protein	phosphatidylinositol dephosphorylation [GO:0046856]		phosphatidylinositol-3,4,5-trisphosphate 5-phosphatase activity [GO:0034485]; phosphatidylinositol-4,5-bisphosphate 5-phosphatase activity [GO:0004439]	type IV inositol polyphosphate 5-phosphatase 9-like
315.511	-3.51347	0.623272	-4.03271	5.51381e-05	0.011947	GSMUA_Achr4G11470_001	M0SN12	Uncharacterized protein		integral component of membrane [GO:0016021]		uncharacterized
2088.23	-3.43711	0.267963	-9.09495	9.46283e-20	5.65896e-16	GSMUA_Achr8G25020_001	M0TTF5	CTP synthase (EC 6.3.4.2) (UTP--ammonia ligase)	'de novo' CTP biosynthetic process [GO:0044210]; CTP biosynthetic process [GO:0006241]; glutamine metabolic process [GO:0006541]; pyrimidine nucleobase biosynthetic process [GO:0019856]		ATP binding [GO:0005524]; CTP synthase activity [GO:0003883]; identical protein binding [GO:0042802]	protein NRT1/ PTR FAMILY 4.3-like, protein AIG1-like, MACPF domain-containing protein At4g24291
488.583	-3.3977	0.583969	-4.10587	4.02789e-05	0.00933628	GSMUA_Achr2G01790_001	M0S4C0	Alkaline/neutral invertase (EC 3.2.1.26)	sucrose catabolic process [GO:0005987]	integral component of membrane [GO:0016021]; mitochondrion [GO:0005739]	glycopeptide alpha-N-acetylgalactosaminidase activity [GO:0033926]; sucrose alpha-glucosidase activity [GO:0004575]	alkaline/neutral invertase A, mitochondrial-like
194.279	-3.33839	0.590098	-3.96271	7.41023e-05	0.015073	GSMUA_Achr8G21200_001	M0TSC3	Protein kinase domain-containing protein			ATP binding [GO:0005524]; protein kinase activity [GO:0004672]	mitogen-activated protein kinase kinase kinase 2-like, non-classical arabinogalactan protein 30-like
292.612	-3.27791	0.605317	-3.76318	0.000167769	0.0283415	GSMUA_Achr9G01200_001	M0TWH7	Protein kinase domain-containing protein			ATP binding [GO:0005524]; protein serine/threonine kinase activity [GO:0004674]	serine/threonine-protein kinase PBS1
1043.98	-3.22903	0.43506	-5.12349	2.99929e-07	0.000166077	GSMUA_Achr10G25740_001	M0RLE8	Thioredoxin domain-containing protein		integral component of membrane [GO:0016021]		thioredoxin-like 1-2, chloroplastic
574.616	-3.10721	0.528271	-3.98888	6.63862e-05	0.0136898	GSMUA_Achr3G32090_001	M0SJM3	CTP synthase (EC 6.3.4.2) (UTP--ammonia ligase)	'de novo' CTP biosynthetic process [GO:0044210]; CTP biosynthetic process [GO:0006241]; glutamine metabolic process [GO:0006541]; pyrimidine nucleobase biosynthetic process [GO:0019856]		ATP binding [GO:0005524]; CTP synthase activity [GO:0003883]; identical protein binding [GO:0042802]	CTP synthase-like
510.201	-3.06322	0.455174	-4.53281	5.82047e-06	0.00179421	GSMUA_Achr1G25340_001	M0S2Z1	BZIP domain-containing protein	positive regulation of transcription, DNA-templated [GO:0045893]	nucleus [GO:0005634]	DNA-binding transcription factor activity [GO:0003700]; transcription regulatory region sequence-specific DNA binding [GO:0000976]	bZIP transcription factor 11-like
303.481	-3.03554	0.558803	-3.64268	0.000269819	0.0423238	GSMUA_AchrUn_randomG27130_001	M0UCS1	Uncharacterized protein				serine/threonine-protein kinase PBS1-like
348.609	-2.98693	0.391699	-5.07258	3.92467e-07	0.00020588	GSMUA_AchrUn_randomG15610_001	M0U9H0	Trehalose 6-phosphate phosphatase (EC 3.1.3.12)	trehalose biosynthetic process [GO:0005992]		trehalose-phosphatase activity [GO:0004805]	probable trehalose-phosphate phosphatase 6
781.537	-2.98576	0.374182	-5.30695	1.11476e-07	7.57558e-05	GSMUA_Achr10G26720_001	M0RLP6	Oxoglutarate dehydrogenase (succinyl-transferring) (EC 1.2.4.2)	tricarboxylic acid cycle [GO:0006099]	mitochondrion [GO:0005739]; oxoglutarate dehydrogenase complex [GO:0045252]	oxoglutarate dehydrogenase (succinyl-transferring) activity [GO:0004591]; thiamine pyrophosphate binding [GO:0030976]	2-oxoglutarate dehydrogenase, mitochondrial
719.211	-2.98138	0.4654	-4.25738	2.06836e-05	0.00533975	GSMUA_Achr6G32280_001	M0TC22	Thioredoxin domain-containing protein				thioredoxin-like 1-2, chloroplastic
884.025	-2.95904	0.459617	-4.26233	2.02308e-05	0.00530634	GSMUA_Achr8G10080_001	M0TP61	HMA domain-containing protein			metal ion binding [GO:0046872]	heavy metal-associated isoprenylated plant protein 3-like
861.325	-2.72093	0.417368	-4.1233	3.73484e-05	0.00886313	GSMUA_Achr9G17880_001	M0U195	Uncharacterized protein				protein EARLY RESPONSIVE TO DEHYDRATION 15-like
904.799	-2.71956	0.348925	-4.92815	8.30114e-07	0.000387832	GSMUA_Achr4G13090_001	M0SNH4	CRAL-TRIO domain-containing protein				phosphatidylinositol/phosphatidylcholine transfer protein SFH1-like
343.852	-2.69382	0.444531	-3.81035	0.00013877	0.0245524	GSMUA_Achr3G26290_001	M0SHZ5	Cytokin-bind domain-containing protein	cytokinin metabolic process [GO:0009690]		cytokinin dehydrogenase activity [GO:0019139]; flavin adenine dinucleotide binding [GO:0050660]; oxidoreductase activity [GO:0016491]	cytokinin dehydrogenase 6-like
121.946	-2.66417	0.463726	-3.58868	0.000332351	0.0494409	GSMUA_Achr11G17410_001	M0RT21	F-box domain-containing protein				F-box protein PP2-A13
3417.08	-2.61485	0.344854	-4.68269	2.83129e-06	0.00103242	GSMUA_Achr1G05210_001	M0RX79	BOWMAN_BIRK domain-containing protein		extracellular region [GO:0005576]	serine-type endopeptidase inhibitor activity [GO:0004867]	Bowman-Birk type proteinase inhibitor-like
3575.77	-2.53986	0.414779	-3.71248	0.000205238	0.0331721	GSMUA_Achr9G08450_001	M0TYK4	Uncharacterized protein	formaldehyde catabolic process [GO:0046294]	cytosol [GO:0005829]	alcohol dehydrogenase activity, zinc-dependent [GO:0004024]; S-(hydroxymethyl)glutathione dehydrogenase activity [GO:0051903]; zinc ion binding [GO:0008270]	alcohol dehydrogenase 3
1576.75	-2.5037	0.370674	-4.05666	4.97795e-05	0.0109969	GSMUA_Achr4G02270_001	M0SKE4	Uncharacterized protein				uncharacterized
550.06	-2.45452	0.375959	-3.86882	0.000109363	0.0204379	GSMUA_Achr7G05860_001	M0TF26	F-box domain-containing protein				F-box protein PP2-A13-like
960.755	-2.32555	0.329954	-4.01738	5.88478e-05	0.0126067	GSMUA_Achr1G23220_001	M0S2D0	HTH myb-type domain-containing protein		nucleus [GO:0005634]	DNA binding [GO:0003677]	myb family transcription factor EFM
1330.42	-2.32295	0.323303	-4.09199	4.27692e-05	0.00976215	GSMUA_Achr6G16590_001	M0T7K7	Glucose-6-phosphate 1-dehydrogenase (EC 1.1.1.49)	glucose metabolic process [GO:0006006]; pentose-phosphate shunt [GO:0006098]		glucose-6-phosphate dehydrogenase activity [GO:0004345]; NADP binding [GO:0050661]	glucose-6-phosphate 1-dehydrogenase, chloroplastic-like
627.832	-2.18225	0.303423	-3.89639	9.76357e-05	0.0187141	GSMUA_Achr10G27590_001	M0RLY3	Inositol oxygenase (EC 1.13.99.1)	inositol catabolic process [GO:0019310]; L-ascorbic acid biosynthetic process [GO:0019853]	cytoplasm [GO:0005737]; integral component of membrane [GO:0016021]	ATP binding [GO:0005524]; inositol oxygenase activity [GO:0050113]; iron ion binding [GO:0005506]; protein serine/threonine kinase activity [GO:0004674]	probable inositol oxygenase, probable LRR receptor-like serine/threonine-protein kinase At1g05700
15722.8	-2.06622	0.251486	-4.23969	2.23831e-05	0.0055773	GSMUA_Achr8G16750_001	M0TR28	Uncharacterized protein				glycine-rich domain-containing protein 1-like

## Sheet: T2vsT1(up)
baseMean	log2FoldChange	lfcSE	stat	pvalue	padj	Genes	Entry	Protein names	Gene ontology (biological process)	Gene ontology (cellular component)	Gene ontology (molecular function)
342.479	25.7782	4.78491	5.1784	2.23798e-07	0.00101572	GSMUA_Achr1G22700_001	M0S278	putative polyol transporter 1
458.462	25.7349	4.78489	5.16938	2.34869e-07	0.00101572	GSMUA_Achr6G01020_001	M0T350	C3H1-type domain-containing protein			DNA binding [GO:0003677]; metal ion binding [GO:0046872]
1128.3	25.3058	3.52365	6.89791	5.27741e-12	9.12913e-08	GSMUA_Achr1G19600_001	M0S1B8	zinc finger A20 and AN1 domain-containing stress-associated protein 8-like			DNA binding [GO:0003677]; zinc ion binding [GO:0008270]

## Sheet: T2vsT1(down)
baseMean	log2FoldChange	lfcSE	stat	pvalue	padj	Genes	Entry	Protein names	Gene ontology (biological process)	Gene ontology (cellular component)	Gene ontology (molecular function)
191.615	-34.1628	4.78512	-6.9304	4.19662e-12	9.12913e-08	GSMUA_Achr4G03920_001	M0SKV9	nuclear transcription factor Y subunit C-6-like	regulation of transcription, DNA-templated [GO:0006355]	nucleus [GO:0005634]	DNA-binding transcription activator activity, RNA polymerase II-specific [GO:0001228]; protein heterodimerization activity [GO:0046982]
203.502	-29.0446	4.78496	-5.86098	4.60139e-09	3.18389e-05	GSMUA_Achr6G30260_001	M0TBH1	Transmembrane 9 superfamily member	protein localization to membrane [GO:0072657]	endosome membrane [GO:0010008]; Golgi membrane [GO:0000139]; integral component of membrane [GO:0016021]; membrane [GO:0016020]
116.964	-27.7075	4.78506	-5.58142	2.38559e-08	0.000137557	GSMUA_Achr8G02550_001	M0TM07	GRAS domain-containing protein	regulation of transcription, DNA-templated [GO:0006355]	nucleus [GO:0005634]	DNA-binding transcription factor activity [GO:0003700]; sequence-specific DNA binding [GO:0043565]
232.582	-11.5748	1.56082	-6.77513	1.24293e-11	1.43339e-07	GSMUA_Achr11G18220_001	M0RTA2	Smr domain-containing protein
151.273	-11.3814	1.61267	-6.43742	1.2152e-10	1.05106e-06	GSMUA_Achr3G02180_001	M0SB36	Very-long-chain 3-oxoacyl-CoA synthase (EC 2.3.1.199)	fatty acid biosynthetic process [GO:0006633]	integral component of membrane [GO:0016021]	3-oxo-arachidoyl-CoA synthase activity [GO:0102336]; 3-oxo-cerotoyl-CoA synthase activity [GO:0102337]; 3-oxo-lignoceronyl-CoA synthase activity [GO:0102338]; very-long-chain 3-ketoacyl-CoA synthase activity [GO:0102756]

## Sheet: T3vsT2(up)
baseMean	log2FoldChange	lfcSE	stat	pvalue	padj	Genes	Uniprot id	Protein names	Gene ontology (biological process)	Gene ontology (cellular component)	Gene ontology (molecular function)
191.615	34.1998	4.78535	6.9378	3.98252e-12	4.59277e-08	GSMUA_Achr4G03920_001	M0SKV9	nuclear transcription factor Y subunit C-6-like	regulation of transcription, DNA-templated [GO:0006355]	nucleus [GO:0005634]	DNA-binding transcription activator activity, RNA polymerase II-specific [GO:0001228]; protein heterodimerization activity [GO:0046982]
408.677	26.798	4.78504	5.39139	6.99154e-08	0.000345552	GSMUA_Achr1G25370_001	M0S2Z4	nucleolar GTP-binding protein 1-like			GTP binding [GO:0005525]
151.273	11.5324	1.61342	6.52798	6.66631e-11	4.61269e-07	GSMUA_Achr3G02180_001	M0SB36	Very-long-chain 3-oxoacyl-CoA synthase (EC 2.3.1.199)	fatty acid biosynthetic process [GO:0006633]	integral component of membrane [GO:0016021]	3-oxo-arachidoyl-CoA synthase activity [GO:0102336]; 3-oxo-cerotoyl-CoA synthase activity [GO:0102337]; 3-oxo-lignoceronyl-CoA synthase activity [GO:0102338]; very-long-chain 3-ketoacyl-CoA synthase activity [GO:0102756]
232.582	11.2779	1.56212	6.57947	4.72135e-11	4.08362e-07	GSMUA_Achr11G18220_001	M0RTA2	Smr domain-containing protein

## Sheet: T3vsT2(down)
baseMean	log2FoldChange	lfcSE	stat	pvalue	padj	Genes	Uniprot id	Protein names	Gene ontology (biological process)	Gene ontology (cellular component)	Gene ontology (molecular function)
1996.78	-41.7583	4.78484	-8.51822	1.62028e-17	5.60567e-13	GSMUA_Achr10G12800_001	M0RHQ6	ETHYLENE INSENSITIVE 3-like 1 protein	ethylene-activated signaling pathway [GO:0009873]	nucleus [GO:0005634]	DNA binding [GO:0003677]; DNA-binding transcription factor activity [GO:0003700]
141.843	-38.0351	4.78506	-7.73972	9.96327e-15	1.7235e-10	GSMUA_Achr6G33000_001	M0TC94	L-type lectin-domain containing receptor kinase VIII.1-like			carbohydrate binding [GO:0030246]
50.6246	-29.9359	4.78659	-6.04521	1.49218e-09	8.60416e-06	GSMUA_Achr1G19140_001	M0S172	auxin transport protein BIG	auxin polar transport [GO:0009926]	cytosol [GO:0005829]; plasmodesma [GO:0009506]
144.376	-26.4318	4.78512	-5.31477	1.06791e-07	0.000461832	GSMUA_Achr6G09990_001	M0T5P8	eRF1_3 domain-containing protein	cytoplasmic translational termination [GO:0002184]	cytosol [GO:0005829]; translation release factor complex [GO:0018444]	sequence-specific mRNA binding [GO:1990825]; translation release factor activity, codon specific [GO:0016149]
862.822	-25.4278	4.78487	-5.10521	3.30424e-07	0.00127019	GSMUA_Achr4G03270_001	M0SKP4	UDP-glucose 6-dehydrogenase (EC 1.1.1.22)	glycosaminoglycan biosynthetic process [GO:0006024]; polysaccharide biosynthetic process [GO:0000271]; UDP-glucuronate biosynthetic process [GO:0006065]	cytosol [GO:0005829]; nucleus [GO:0005634]	NAD binding [GO:0051287]; UDP-glucose 6-dehydrogenase activity [GO:0003979]
568.751	-24.5419	4.7849	-4.92004	8.65244e-07	0.00299348	GSMUA_Achr10G15970_001	M0RIM2	C2H2-type domain-containing protein,Zinc finger protein STOP1 homolog	response to acidic pH [GO:0010447]; response to aluminum ion [GO:0010044]
929.433	-24.2238	4.78493	-4.85352	1.21289e-06	0.00349685	GSMUA_AchrUn_randomG25780_001	M0UCD6	Uncharacterized protein
342.479	-23.9676	4.78491	-4.8	1.58667e-06	0.00422262	GSMUA_Achr1G22700_001	M0S278	putative polyol transporter 1
438.953	-22.3785	4.78519	-4.46765	7.9085e-06	0.0195436	GSMUA_AchrUn_randomG15890_001	M0U9J8	Peptidase A1 domain-containing protein
